# Supplementary material for: Persistent Innate Immune Stimulation Results in IRF3-Mediated but Caspase-Independent Cytostasis
Source: Viruses. 2020 Jun 11;12(6):635. doi: 10.3390/v12060635 (PMC7354422; doi:10.3390/v12060635)
Supplement: Supplementary file 1 [file viruses-12-00635-s001.zip]

Archive with 3 entries (3 files):
- Supplementary Figures S1-4.pdf
- Supplementary File S1.pdf
- Supplementary File S2.xlsx
