# Supplementary material for: Persistent Innate Immune Stimulation Results in IRF3-Mediated but Caspase-Independent Cytostasis
Source: Viruses. 2020 Jun 11;12(6):635. doi: 10.3390/v12060635 (PMC7354422; doi:10.3390/v12060635)
Supplement: Supplementary file 1 [file viruses-12-00635-s001.zip › Supplementary File S2.xlsx]

## Sheet: Overview
Sheet	Experiment
A549 + HCV NS5B	A549 cells transduced with HCV NS5BWT and NS5Bmut for 12 days
A549 + HCV NS5B time course	A549 cells transduced with HCV NS5BWT and NS5Bmut for 6, 12, 18 and 24 days
A549 + IFN-a	A549 cells treated with IFN-a for 2, 6 and 14 days
HEK-FlpIn-MAVS + Dox	HEK-FlpIn-MAVS cells treated with doxycycline for 1, 8, 12 and 15 days
Column color and description
LFQ intensity of each protein group in each condition and replicate
Student's T-test results
Protein information

## Sheet: A549 + HCV NS5B
LFQ intensity A549_NS5Bmut_1	LFQ intensity A549_NS5Bmut_2	LFQ intensity A549_NS5Bmut_3	LFQ intensity A549_NS5Bmut_4	LFQ intensity A549_NS5Bwt_1	LFQ intensity A549_NS5Bwt_2	LFQ intensity A549_NS5Bwt_4	Student's T-test Significant LFQ intensity A549_NS5Bwt_LFQ intensity A549_NS5Bmut	Student's T-test significant	GOBP name	Peptides	Razor + unique peptides	Unique peptides	Sequence coverage [%]	Unique + razor sequence coverage [%]	Unique sequence coverage [%]	Mol. weight [kDa]	Q-value	Score	Intensity	MS/MS count	-Log Student's T-test p-value LFQ intensity A549_NS5Bwt_LFQ intensity A549_NS5Bmut	Student's T-test q-value LFQ intensity A549_NS5Bwt_LFQ intensity A549_NS5Bmut	Student's T-test Difference LFQ intensity A549_NS5Bwt_LFQ intensity A549_NS5Bmut	Student's T-test Test statistic LFQ intensity A549_NS5Bwt_LFQ intensity A549_NS5Bmut	Majority protein IDs	Protein names	Gene names
26.4929	26.7416	26.8599	26.7079	26.91	26.5743	27.2963				4	4	4	46.3	46.3	46.3	10.908	0	34.201	8534700000	69	0.520192	0.670753	0.226271	0.189092	A0A096LP01		LINC00493
30.4462	30.6297	30.7364	30.497	30.2266	30.4103	30.4367				16	16	16	71.6	71.6	71.6	28.17	0	323.31	215250000000	887	1.15723	0.65821	-0.219417	-0.200321	P0DPI2;A0A0B4J2D5;P0DPI2-2;A0A0B4J2D5-2
30.5028	30.6162	30.53	30.6632	30.6082	30.865	31.0069			cell differentiation;cellular developmental process;cellular process;developmental process;hemopoietic progenitor cell differentiation	27	27	3	56.3	56.3	8.9	64.098	0	298.09	123790000000	815	1.16778	0.63481	0.248652	0.224593	A0AV96	RNA-binding protein 47	RBM47
26.8801	27.4284	27.05	27.261	27.1157	27.1864	27.3897			anatomical structure formation involved in morphogenesis;biological regulation;cell projection assembly;cell projection organization;cell surface receptor linked signaling pathway;cellular component assembly;cellular component assembly at cellular level;cellular component assembly involved in morphogenesis;cellular component movement;cellular component organization;cellular component organization…	10	10	10	26.5	26.5	26.5	64.177	0	31.639	3014200000	43	0.186254	0.885044	0.0757359	0.0654214	A0AVF1;A0AVF1-2;A0AVF1-3	Intraflagellar transport protein 56	TTC26
31.8852	31.7284	31.7537	31.7767	31.7156	31.9034	31.6526			catabolic process;cellular catabolic process;cellular macromolecule catabolic process;cellular macromolecule metabolic process;cellular metabolic process;cellular process;cellular protein metabolic process;macromolecule catabolic process;macromolecule metabolic process;macromolecule modification;metabolic process;modification-dependent macromolecule catabolic process;modification-dependent protei…	59	59	59	63.7	63.7	63.7	117.97	0	323.31	155250000000	1059	0.144309	0.961965	-0.0287851	-0.0267741	A0AVT1;A0AVT1-2	Ubiquitin-like modifier-activating enzyme 6	UBA6
31.7987	31.6656	31.8188	31.8689	31.4573	31.7564	31.5718			cellular component organization;cellular component organization or biogenesis;cellular membrane organization;cellular process;endocytosis;establishment of localization;lipid transport;membrane invagination;membrane organization;organic substance transport;transport;vesicle-mediated transport	51	51	3	61.7	61.7	6.2	98.9	0	323.31	231380000000	1479	1.08121	0.690209	-0.192808	-0.177023	A0FGR8-2;A0FGR8	Extended synaptotagmin-2	ESYT2
27.4802	26.8943	24.7652	27.2537	27.1808	25.7337	25.6651				19	19	18	17.1	17.1	16.3	164.2	0	23.175	2627400000	32	0.185856	0.638982	-0.405159	-0.219596	A0JNW5	UHRF1-binding protein 1-like	UHRF1BP1L
31.9993	31.8626	31.597	31.6041	31.9259	31.9152	31.9792			axon guidance;biological regulation;chemotaxis;locomotion;regulation of biological process;regulation of cellular process;regulation of establishment of cell polarity;regulation of establishment or maintenance of cell polarity;response to chemical stimulus;response to external stimulus;response to stimulus;taxis	57	57	57	70.2	70.2	70.2	71.639	0	323.31	146880000000	1004	0.694667	0.724666	0.174327	0.155825	A0MZ66;A0MZ66-3;A0MZ66-6;A0MZ66-4;A0MZ66-5;A0MZ66-8;A0MZ66-2	Shootin-1	KIAA1598
27.696	27.3576	27.3584	27.2379	26.9124	27.248	27.3087				6	6	6	27.7	27.7	27.7	22.049	0	13.418	9016000000	116	0.793154	0.639642	-0.25613	-0.221612	A0PJW6	Transmembrane protein 223	TMEM223
30.0946	30.2202	30.3834	30.368	30.5544	30.2955	30.193				33	33	33	63	63	63	67.867	0	323.31	118950000000	907	0.274256	0.872311	0.0810893	0.0723498	A1L0T0	Acetolactate synthase-like protein	ILVBL
28.6872	28.9413	28.9485	29.0856	28.7888	28.97	28.9409				37	37	37	38.3	38.3	38.3	134.41	0	142.39	24997000000	318	0.050222	0.982336	-0.0157398	-0.0141931	A1L390;A1L390-3	Pleckstrin homology domain-containing family G member 3	PLEKHG3
26.5898	25.2052	26.8132	26.3557	25.6653	27.1834	26.8403			acyl-CoA biosynthetic process;acyl-CoA metabolic process;acylglycerol biosynthetic process;acylglycerol metabolic process;biosynthetic process;carboxylic acid biosynthetic process;carboxylic acid metabolic process;cellular biosynthetic process;cellular ketone metabolic process;cellular lipid metabolic process;cellular metabolic process;cellular process;coenzyme biosynthetic process;coenzyme metab…	2	2	2	6.4	6.4	6.4	33.356	0	5.0085	4590100000	45	0.22356	0.652657	0.322033	0.204878	A1L3X0	Elongation of very long chain fatty acids protein 7	ELOVL7
30.4462	30.1055	30.2219	30.2595	30.3178	30.186	30.3892			adipose tissue development;anatomical structure development;biological regulation;bone development;cell differentiation;cellular component assembly;cellular component disassembly;cellular component disassembly at cellular level;cellular component organization;cellular component organization at cellular level;cellular component organization or biogenesis;cellular component organization or biogenes…	40	40	36	49.5	49.5	46.4	101.58	0	271.13	64021000000	531	0.153297	0.945031	0.0393707	0.0358783	A1X283	SH3 and PX domain-containing protein 2B	SH3PXD2B
26.4943	25.6798	25.2257	26.8539	27.2746	26.6292	26.7012				8	8	8	17.1	17.1	17.1	63.864	0	13.395	4635000000	68	0.827255	0.351304	0.80494	0.54683	A2A2Y4-2;A2A2Y4;A2A2Y4-5;A2A2Y4-3	FERM domain-containing protein 3	FRMD3
29.968	29.8364	30.1563	30.1213	29.7042	30.0544	29.748			biological regulation;catabolic process;cellular catabolic process;cellular macromolecule catabolic process;cellular macromolecule metabolic process;cellular metabolic process;cellular nitrogen compound metabolic process;cellular process;establishment of localization;establishment of localization in cell;Golgi vesicle transport;intracellular transport;macromolecule catabolic process;macromolecule…	63	63	63	30.8	30.8	30.8	268.57	0	221.92	56559000000	664	0.688747	0.707308	-0.184975	-0.164144	A2RRP1;A2RRP1-2	Neuroblastoma-amplified sequence	NBAS
25.8976	26.3487	26.1525	26.1732	25.321	25.6525	26.6122			biological regulation;catabolic process;cellular catabolic process;cellular macromolecule catabolic process;cellular macromolecule metabolic process;cellular metabolic process;cellular process;cellular protein catabolic process;cellular protein metabolic process;endosome to lysosome transport;endosome transport;establishment of localization;establishment of localization in cell;intracellular tran…	8	8	8	6.8	6.8	6.8	135.89	0	6.9699	2285800000	27	0.348175	0.652189	-0.281119	-0.209468	A2RUS2;A2RUS2-2	DENN domain-containing protein 3	DENND3
29.6488	29.7668	29.8382	29.6076	29.2688	29.2307	29.2				84	84	24	49.7	49.7	16.2	210.92	0	280.2	71166000000	810	3.15616	0.41553	-0.482203	-0.452798	A3KMH1-3;A3KMH1	von Willebrand factor A domain-containing protein 8	VWA8
30.0762	29.8231	29.951	29.7466	29.5769	29.5397	29.4384			biological regulation;regulation of biological process;regulation of biosynthetic process;regulation of cellular biosynthetic process;regulation of cellular macromolecule biosynthetic process;regulation of cellular metabolic process;regulation of cellular process;regulation of gene expression;regulation of macromolecule biosynthetic process;regulation of macromolecule metabolic process;regulation…	49	49	41	46.1	46.1	40	154.18	0	323.31	51824000000	512	2.03592	0.503052	-0.380899	-0.348639	A3KN83-2;A3KN83;A3KN83-3;A3KN83-4	Protein strawberry notch homolog 1	SBNO1
29.6932	29.7027	29.8306	29.733	29.6867	29.9364	30.0715			cellular component biogenesis;cellular component biogenesis at cellular level;cellular component organization or biogenesis;cellular component organization or biogenesis at cellular level;cellular process;ribonucleoprotein complex biogenesis;ribosome biogenesis	27	27	27	67.2	67.2	67.2	42.932	0	257.19	66952000000	647	0.746908	0.748144	0.158315	0.143743	A4D1E9;A4D1E9-2	GTP-binding protein 10	GTPBP10
26.6618	27.1058	27.1753	26.8024	27.1787	26.0859	27.2548				21	21	3	35.2	35.2	5.4	83.343	0	75.848	8554300000	136	0.10113	0.87376	-0.0965196	-0.0716337	A4D1P6	WD repeat-containing protein 91	WDR91
26.9673	26.9388	26.9291	26.8178	27.0827	27.1752	26.2935				10	10	10	20.7	20.7	20.7	45.934	0	11.158	7827500000	95	0.095806	0.917233	-0.062729	-0.0506998	A5PLN9-2;A5PLN9-4;A5PLN9;A5PLN9-5;A5PLN9-7	Trafficking protein particle complex subunit 13	TRAPPC13
32.4405	32.5775	32.4799	32.54	32.2806	32.4176	32.2571			biological regulation;biosynthetic process;catabolic process;cellular biosynthetic process;cellular catabolic process;cellular macromolecule biosynthetic process;cellular macromolecule catabolic process;cellular macromolecule metabolic process;cellular metabolic process;cellular nitrogen compound metabolic process;cellular process;developmental process;gene expression;gene silencing;gene silencin…	105	105	2	48.3	48.3	1.4	266.94	0	323.31	300670000000	2384	1.74014	0.680834	-0.191008	-0.180994	A5YKK6;A5YKK6-4	CCR4-NOT transcription complex subunit 1	CNOT1
29.7415	29.9263	29.9736	29.7789	29.8506	29.4324	29.593			autophagic vacuole assembly;autophagy;catabolic process;cell communication;cellular catabolic process;cellular component assembly;cellular component assembly at cellular level;cellular component organization;cellular component organization at cellular level;cellular component organization or biogenesis;cellular component organization or biogenesis at cellular level;cellular metabolic process;cell…	5	5	3	36.8	36.8	29.6	14.688	0	20.464	76210000000	335	0.929825	0.652444	-0.229788	-0.204865	Q9GZQ8;A6NCE7	Microtubule-associated proteins 1A/1B light chain 3B;Microtubule-associated proteins 1A/1B light chain 3 beta 2	MAP1LC3B;MAP1LC3B2
25.6304	26.2894	25.6711	26.8389	26.3284	26.6944	25.7757				7	7	7	27.1	27.1	27.1	30.48	0	15.959	3804200000	47	0.147541	0.798772	0.158766	0.112909	A6NCS6	Uncharacterized protein C2orf72	C2orf72
27.5663	28.1977	28.3385	28.369	27.9163	27.7631	27.8348			biological regulation;BMP signaling pathway;cell surface receptor linked signaling pathway;cellular process;cellular response to stimulus;enzyme linked receptor protein signaling pathway;regulation of biological process;regulation of cellular process;response to stimulus;signal transduction;transmembrane receptor protein serine/threonine kinase signaling pathway	20	20	20	34	34	34	90.834	0	29.332	6124700000	60	0.570386	0.630148	-0.27977	-0.228376	A6ND36	Protein FAM83G	FAM83G
30.4847	30.8019	30.1528	30.8692	30.8172	30.4642	30.169			carbohydrate metabolic process;cellular macromolecule metabolic process;cellular metabolic process;cellular process;cellular protein metabolic process;dephosphorylation;macromolecule metabolic process;macromolecule modification;metabolic process;peptidyl-tyrosine dephosphorylation;phosphate-containing compound metabolic process;phosphorus metabolic process;primary metabolic process;protein dephos…	16	16	16	56.1	56.1	56.1	34.006	0	147.09	86533000000	561	0.140816	0.869348	-0.0936782	-0.074952	A6NDG6	Phosphoglycolate phosphatase	PGP
28.7328	27.9422	28.3713	28.0334	28.5764	27.8686	28.3043				6	6	6	32.3	32.3	32.3	33.62	0	86.129	9688000000	94	0.0249499	0.979733	-0.0201597	-0.0158258	A6NDU8	UPF0600 protein C5orf51	C5orf51
28.0725	28.5368	28.4512	28.8483	28.5429	28.4492	28.5023				13	13	13	42.8	42.8	42.8	40.078	0	49.008	13079000000	116	0.0378156	0.976194	0.0209441	0.0175968	A6NED2	RCC1 domain-containing protein 1	RCCD1
29.6483	30.1946	29.8069	30.4526	29.9218	30.599	30.4889			cellular macromolecule metabolic process;cellular metabolic process;cellular nitrogen compound metabolic process;cellular process;macromolecule metabolic process;metabolic process;ncRNA metabolic process;ncRNA processing;nitrogen compound metabolic process;nucleic acid metabolic process;nucleobase-containing compound metabolic process;primary metabolic process;RNA metabolic process;RNA processing…	5	2	2	15	3.6	3.6	34.803	0	13.005	102560000000	238	0.501676	0.614178	0.311007	0.243244	A6NHQ2	rRNA/tRNA 2-O-methyltransferase fibrillarin-like protein 1	FBLL1
30.9242	30.9407	31.0238	30.9348	30.8659	31.0571	30.9869			biological regulation;cellular component organization;cellular component organization at cellular level;cellular component organization or biogenesis;cellular component organization or biogenesis at cellular level;cellular process;chromosome organization;dosage compensation;dosage compensation, by inactivation of X chromosome;inactivation of X chromosome by DNA methylation;organelle organization;…	98	98	98	47.3	47.3	47.3	226.37	0	323.31	197310000000	1827	0.0944992	0.983803	0.0140988	0.0133764	A6NHR9;A6NHR9-2	Structural maintenance of chromosomes flexible hinge domain-containing protein 1	SMCHD1
29.3352	29.3679	29.738	29.7528	28.2347	28.8739	27.1386				12	12	10	42.9	42.9	40.1	36.056	0	102.02	17695000000	138	1.66597	0.0907027	-1.46608	-1.01469	A6NHX0	GATS-like protein 2	GATSL2
27.9584	28.1712	28.6287	28.701	28.185	27.9226	28.1406			anatomical structure morphogenesis;cell part morphogenesis;cell projection morphogenesis;cell projection organization;cellular component morphogenesis;cellular component organization;cellular component organization at cellular level;cellular component organization or biogenesis;cellular component organization or biogenesis at cellular level;cellular developmental process;cellular process;cilium m…	11	11	10	61.8	61.8	58.2	28.136	0	37.884	9328100000	79	0.583491	0.628349	-0.282092	-0.230727	A6NIH7	Protein unc-119 homolog B	UNC119B
28.6118	28.5346	28.4822	28.5556	28.4731	28.3374	28.0262			cellular macromolecule metabolic process;cellular metabolic process;cellular nitrogen compound metabolic process;cellular process;macromolecule metabolic process;macromolecule methylation;macromolecule modification;metabolic process;methylation;ncRNA metabolic process;ncRNA processing;nitrogen compound metabolic process;nucleic acid metabolic process;nucleobase-containing compound metabolic proce…	13	13	13	33.4	33.4	33.4	46.121	0	84.918	16798000000	194	1.16746	0.617817	-0.267155	-0.239574	A6NJ78	Probable methyltransferase-like protein 15	METTL15
25.5486	26.7511	26.4959	26.3433	26.5089	25.9203	25.5265			cell cycle phase;cell cycle process;cell division;cellular component organization;cellular component organization at cellular level;cellular component organization or biogenesis;cellular component organization or biogenesis at cellular level;cellular process;mitosis;nuclear division;organelle fission;organelle organization	6	6	6	21.8	21.8	21.8	43.553	0	33.472	2216600000	22	0.322441	0.643014	-0.299541	-0.21567	A6NKF1;A6NKF1-2	SAC3 domain-containing protein 1	SAC3D1
28.7845	28.731	28.8403	29.1682	28.5165	28.9624	28.4397			biological regulation;cellular process;cellular response to stimulus;regulation of biological process;regulation of cellular process;response to stimulus;signal transduction;SMAD protein signal transduction	28	28	27	30.5	30.5	29.7	120.88	0	110.46	25108000000	220	0.627639	0.652329	-0.241467	-0.204769	A6QL63;A6QL63-2;A6QL63-3;A6QL63-5	Ankyrin repeat and BTB/POZ domain-containing protein BTBD11	BTBD11
27.6407	27.937	27.9719	27.3994	27.9518	27.2327	25.6835				7	7	2	53.1	53.1	23	13.171	0	10.495	11738000000	94	0.624564	0.389686	-0.781246	-0.493758	A6ZKI3;Q17RB0	Protein FAM127A;Protein FAM127C	FAM127A;FAM127C
24.9582	25.6796	25.7492	26.2578	25.1337	25.4266	25.5942				13	13	13	11.5	11.5	11.5	196.43	0	31.309	1661500000	34	0.348658	0.64992	-0.276354	-0.206872	A7E2V4-5;A7E2V4;A7E2V4-3;A7E2V4-4;A7E2V4-2	Zinc finger SWIM domain-containing protein 8	ZSWIM8
28.1866	28.9997	28.9916	29.0258	28.6875	28.7868	28.6582			establishment of localization;establishment of protein localization;establishment of RNA localization;mRNA transport;nucleic acid transport;nucleobase-containing compound transport;protein transport;RNA transport;transport	30	30	8	30	30	9.5	125.09	0	145.39	26649000000	284	0.137977	0.872852	-0.0900618	-0.0723609	A8CG34;A8CG34-2	Nuclear envelope pore membrane protein POM 121C	POM121C
27.02	27.0523	27.0066	27.1358	25.8798	26.6566	26.5226			ATP-dependent chromatin remodeling;biological regulation;cell cycle phase;cell cycle process;cell division;cellular component assembly;cellular component assembly at cellular level;cellular component organization;cellular component organization at cellular level;cellular component organization or biogenesis;cellular component organization or biogenesis at cellular level;cellular macromolecular co…	5	5	5	63	63	63	8.9593	0	10.157	8596700000	103	1.73578	0.325622	-0.700688	-0.582205	A8MT69;A8MT69-2	Centromere protein X	STRA13
30.2645	30.1628	30.2569	30.1804	30.5837	30.8125	30.443				15	15	15	52.3	52.3	52.3	42.233	0	118.07	82841000000	587	2.05834	0.494542	0.396931	0.362429	A8MXV4	Nucleoside diphosphate-linked moiety X motif 19, mitochondrial	NUDT19
29.749	29.5141	29.52	29.4256	29.4244	29.4664	29.5216			actin cytoskeleton organization;actin filament organization;actin filament-based process;actin nucleation;Arp2/3 complex-mediated actin nucleation;biological regulation;cellular component organization;cellular component organization at cellular level;cellular component organization or biogenesis;cellular component organization or biogenesis at cellular level;cellular process;cytoskeleton organiza…	15	15	4	33.5	33.5	8.2	49.994	0	257.26	30342000000	271	0.417338	0.869441	-0.0813928	-0.0750128	C4AMC7;Q6VEQ5	Putative WAS protein family homolog 3;WAS protein family homolog 2	WASH3P;WASH2P
28.5718	27.8229	28.3205	28.5937	27.3129	27.6338	28.0686				8	8	8	70.1	70.1	70.1	10.92	0	246.17	27483000000	226	1.17759	0.371243	-0.655477	-0.512011	C9JLW8	Protein FAM195B	FAM195B
33.8256	33.8703	33.5237	33.177	32.9518	33.3549	33.5318			anatomical structure development;anatomical structure morphogenesis;biological regulation;biosynthetic process;cardiac chamber development;cardiac ventricle development;cellular biosynthetic process;cellular macromolecule biosynthetic process;cellular macromolecule metabolic process;cellular metabolic process;cellular nitrogen compound metabolic process;cellular process;cellular protein metabolic…	10	10	8	4.3	4.3	4.3	205.42	0	323.31	664960000000	966	0.625275	0.59746	-0.319634	-0.258189	E9PAV3;Q13765;E9PAV3-2	Nascent polypeptide-associated complex subunit alpha, muscle-specific form;Nascent polypeptide-associated complex subunit alpha	NACA
28.8442	28.693	28.8001	28.7292	29.6561	29.4243	26.8291				10	10	10	49.6	49.6	49.6	14.234	0	57.453	75350000000	287	0.0601634	0.8705	-0.130128	-0.0739684	E9PRG8	Uncharacterized protein C11orf98	C11orf98
29.5853	29.7227	29.5613	29.5366	28.9907	28.4424	28.3333				8	8	8	67	67	67	11.133	0	181.89	36286000000	298	2.63989	0.166427	-1.01269	-0.860274	L0R6Q1		SLC35A4
29.0741	26.8798	25.0186	27.966	27.8609	25.8751	27.9544				9	7	7	81.2	54.2	54.2	11.25	0	31.16	12908000000	116	0.00127376	0.995688	-0.00450945	-0.00207903	L0R819		ASNSD1
28.2818	27.475	27.0866	27.2176	27.5978	27.5893	28.0042				4	4	4	52.9	52.9	52.9	8.4447	0	12.386	13736000000	122	0.25856	0.713258	0.21516	0.160917	L0R8F8		SMCR7L
33.007	32.4664	32.5452	32.6902	32.4866	32.5865	32.6189			biosynthetic process;cellular biosynthetic process;cellular lipid metabolic process;cellular metabolic process;cellular process;ether lipid biosynthetic process;ether lipid metabolic process;glycerol ether biosynthetic process;glycerol ether metabolic process;glycerolipid biosynthetic process;glycerolipid metabolic process;lipid biosynthetic process;lipid metabolic process;metabolic process;organ…	41	41	41	65.7	65.7	65.7	72.911	0	323.31	513210000000	2207	0.327491	0.828319	-0.113195	-0.0988569	O00116	Alkyldihydroxyacetonephosphate synthase, peroxisomal	AGPS
25.9403	26.7735	26.7815	25.9942	26.4003	26.1075	26.891			catabolic process;cellular catabolic process;cellular macromolecule catabolic process;cellular macromolecule metabolic process;cellular metabolic process;cellular process;ER-associated protein catabolic process;fertilization;macromolecule catabolic process;macromolecule metabolic process;metabolic process;modification-dependent macromolecule catabolic process;modification-dependent protein catabo…	8	8	8	33.7	33.7	33.7	30.541	0	68.538	3685000000	48	0.101538	0.87572	0.0938795	0.0702345	O00124;O00124-3;O00124-2	UBX domain-containing protein 8	UBXN8
30.8533	30.5283	30.6865	30.4354	30.7591	30.9221	30.4562			anatomical structure development;antigen processing and presentation;antigen processing and presentation of exogenous antigen;antigen processing and presentation of exogenous peptide antigen;antigen processing and presentation of exogenous peptide antigen via MHC class II;antigen processing and presentation of peptide antigen;antigen processing and presentation of peptide antigen via MHC class II…	36	36	1	56.5	56.5	2.7	75.042	0	308.82	114310000000	1028	0.217273	0.869382	0.0866016	0.0748098	O00139-2	Kinesin-like protein KIF2A	KIF2A
30.6935	30.727	31.0467	30.9532	30.5962	30.6176	31.0207			biological regulation;cellular macromolecule metabolic process;cellular metabolic process;cellular nitrogen compound metabolic process;cellular process;cellular response to stimulus;cellular response to stress;establishment of localization;establishment of localization in cell;establishment of RNA localization;intracellular transport;macromolecule metabolic process;metabolic process;mRNA export f…	38	19	19	78.5	48.9	48.9	49.129	0	323.31	163140000000	662	0.295746	0.832783	-0.110228	-0.0955194	O00148;O00148-2;O00148-3	ATP-dependent RNA helicase DDX39A	DDX39A
33.8192	33.3376	33.451	33.3119	33.7107	33.8171	33.787			biological regulation;regulation of biological process;regulation of biosynthetic process;regulation of cellular biosynthetic process;regulation of cellular macromolecule biosynthetic process;regulation of cellular metabolic process;regulation of cellular process;regulation of gene expression;regulation of macromolecule biosynthetic process;regulation of macromolecule metabolic process;regulation…	26	26	26	92.7	92.7	92.7	36.071	0	323.31	726670000000	1858	1.02958	0.597529	0.291674	0.255629	O00151	PDZ and LIM domain protein 1	PDLIM1
31.6773	31.6999	31.8283	31.4348	31.2887	31.8881	31.9797			biosynthetic process;carboxylic acid biosynthetic process;carboxylic acid catabolic process;carboxylic acid metabolic process;catabolic process;cellular biosynthetic process;cellular catabolic process;cellular ketone metabolic process;cellular lipid catabolic process;cellular lipid metabolic process;cellular metabolic process;cellular nitrogen compound metabolic process;cellular process;coenzyme …	19	19	19	62.1	62.1	62.1	37.419	0	323.31	192150000000	968	0.104313	0.922133	0.0587894	0.0487601	O00154-4;O00154-6;O00154-7;O00154;O00154-5;O00154-2;O00154-3	Cytosolic acyl coenzyme A thioester hydrolase	ACOT7
33.6747	33.6897	33.8334	33.7941	33.6744	33.6437	33.7084			biological regulation;cellular component organization;cellular component organization or biogenesis;defense response;establishment of localization;establishment of localization in cell;establishment of protein localization;establishment of RNA localization;immune response;immune system process;innate immune response;intracellular protein transport;intracellular transport;membrane organization;mRN…	90	90	2	73.4	73.4	1.9	119.63	0	323.31	1452300000000	4069	0.706804	0.879219	-0.0724796	-0.0691173	O00159-3;O00159	Unconventional myosin-Ic	MYO1C
30.3815	29.8959	30.0066	30.5024	29.9028	30.3416	29.3315			amine transport;biological regulation;cellular component assembly;cellular component assembly at cellular level;cellular component organization;cellular component organization at cellular level;cellular component organization or biogenesis;cellular component organization or biogenesis at cellular level;cellular macromolecular complex assembly;cellular macromolecular complex subunit organization;c…	20	20	20	82	82	82	23.354	0	208.48	50003000000	428	0.508781	0.593501	-0.337971	-0.26014	O00161;O00161-2	Synaptosomal-associated protein 23	SNAP23
29.6544	29.1933	29.4098	29.2267	29.0087	29.446	29.2571			biological regulation;cellular component organization;cellular component organization or biogenesis;cellular process;cellular response to chemical stimulus;cellular response to cytokine stimulus;cellular response to organic substance;cellular response to stimulus;negative regulation of apoptosis;negative regulation of biological process;negative regulation of cell death;negative regulation of cel…	16	16	16	71	71	71	31.62	0	58.314	41662000000	358	0.345183	0.795705	-0.133782	-0.114936	O00165;O00165-2;O00165-5;O00165-3	HCLS1-associated protein X-1	HAX1
31.3356	31.0495	31.1735	31.1563	31.2279	31.0866	30.9109			biological regulation;cellular macromolecule metabolic process;cellular metabolic process;cellular process;cellular protein metabolic process;cellular response to stimulus;establishment of localization;establishment of localization in cell;establishment of protein localization;establishment of protein localization in mitochondrion;establishment of protein localization to organelle;intracellular p…	25	25	25	71.8	71.8	71.8	37.636	0	323.31	106520000000	729	0.438973	0.835495	-0.103595	-0.093856	O00170	AH receptor-interacting protein	AIP
27.0747	27.6225	27.8011	27.639	28.0594	28.0621	27.8386			biological regulation;cellular process;cellular response to stimulus;immune response;immune system process;metabolic process;positive regulation of biological process;positive regulation of catabolic process;positive regulation of cellular catabolic process;positive regulation of cellular metabolic process;positive regulation of cellular process;positive regulation of macromolecule metabolic proc…	15	15	15	34.5	34.5	34.5	72.453	0	102.34	10401000000	159	1.15173	0.476917	0.452382	0.3778	O00178	GTP-binding protein 1	GTPBP1
26.8259	26.9939	26.2859	26.6954	28.501	28.0598	28.2381			biological regulation;cellular process;cellular response to stimulus;positive regulation of biological process;positive regulation of cell communication;positive regulation of cellular process;positive regulation of I-kappaB kinase/NF-kappaB cascade;positive regulation of intracellular protein kinase cascade;positive regulation of response to stimulus;positive regulation of signal transduction;po…	5	5	5	19	19	19	34.69	0	37.316	2044000000	12	3.18019	0.0317619	1.56603	1.29595	O00182-3;O00182-2;O00182-6;O00182	Galectin-9	LGALS9
30.1804	30.1822	30.2848	30.1621	29.8448	29.732	30.0381			anatomical structure development;biological adhesion;biological regulation;blood coagulation;brain development;carbohydrate transport;cell activation;cell activation involved in immune response;cell adhesion;cell-cell adhesion;cellular component assembly;cellular component organization;cellular component organization or biogenesis;cellular process;coagulation;developmental process;establishment o…	31	31	30	55.4	55.4	54.2	67.764	0	217.99	97079000000	695	2.0063	0.545393	-0.330777	-0.305784	O00186	Syntaxin-binding protein 3	STXBP3
27.3377	28.071	27.6318	27.8753	27.5461	27.7748	27.6326			cellular component organization;cellular component organization or biogenesis;cellular process;endosome transport;establishment of localization;establishment of localization in cell;establishment of protein localization;Golgi to endosome transport;Golgi vesicle transport;intracellular protein transport;intracellular transport;membrane organization;post-Golgi vesicle-mediated transport;protein tra…	16	16	16	44.2	44.2	44.2	49.976	0	52.387	9333300000	77	0.150533	0.885954	-0.0778027	-0.0650796	O00189	AP-4 complex subunit mu-1	AP4M1
30.8035	30.0691	30.0221	29.7979	29.8116	29.948	30.1719				9	9	9	34.4	34.4	34.4	20.332	0	323.31	53155000000	333	0.29694	0.728277	-0.195965	-0.153961	O00193	Small acidic protein	SMAP
30.1061	30.6118	30.4452	29.9915	30.4149	30.0666	30.3952			biological regulation;cellular process;cellular response to stimulus;establishment of localization;establishment of localization in cell;establishment of melanosome localization;establishment of organelle localization;establishment of pigment granule localization;establishment of protein localization;establishment of vesicle localization;intracellular protein transport;intracellular signal transd…	17	17	15	77.1	77.1	68.8	24.608	0	100.75	83532000000	363	0.00609303	0.994533	0.00358518	0.00299924	O00194	Ras-related protein Rab-27B	RAB27B
32.757	32.4202	32.3311	32.5438	32.4542	32.5232	32.2185			anterograde axon cargo transport;anterograde synaptic vesicle transport;antigen processing and presentation;antigen processing and presentation of exogenous antigen;antigen processing and presentation of lipid antigen via MHC class Ib;antigen processing and presentation via MHC class Ib;antigen processing and presentation, exogenous lipid antigen via MHC class Ib;axon cargo transport;biological r…	58	58	58	51.2	51.2	51.2	116.19	0	323.31	272990000000	1330	0.365119	0.824728	-0.114367	-0.10088	O00203-3;O00203	AP-3 complex subunit beta-1	AP3B1
29.7903	29.5565	29.4297	29.4606	29.5284	30.0202	29.517			3'-phosphoadenosine 5'-phosphosulfate metabolic process;cellular metabolic process;cellular nitrogen compound metabolic process;cellular process;heterocycle metabolic process;lipid metabolic process;metabolic process;nitrogen compound metabolic process;nucleobase-containing compound metabolic process;nucleobase-containing small molecule metabolic process;nucleoside bisphosphate metabolic process;…	13	13	13	46.6	46.6	46.6	39.598	0	97.58	24316000000	170	0.319669	0.803758	0.129269	0.110576	O00204-2;O00204	Sulfotransferase family cytosolic 2B member 1	SULT2B1
26.1963	26.5636	26.4994	26.9963	25.4136	25.7083	26.3561			anatomical structure morphogenesis;apoptosis;associative learning;axon guidance;axonogenesis;behavior;biological regulation;biosynthetic process;cell cycle arrest;cell cycle process;cell death;cell migration;cell motility;cell part morphogenesis;cell projection morphogenesis;cell projection organization;cellular biosynthetic process;cellular component morphogenesis;cellular component movement;cel…	7	7	7	17.9	17.9	17.9	76.958	0	22.173	1491900000	20	1.2257	0.33333	-0.737873	-0.565938	O00213-2;O00213;O00213-4;O00213-6;O00213-3;O00213-5	Amyloid beta A4 precursor protein-binding family B member 1	APBB1
28.6773	28.5153	28.6739	28.1305	28.548	28.5289	28.4138			B cell activation;B cell activation involved in immune response;B cell differentiation;biological regulation;cell activation;cell activation involved in immune response;cell differentiation;cellular developmental process;cellular process;developmental process;immune effector process;immune system process;leukocyte activation;leukocyte activation involved in immune response;leukocyte differentiati…	15	15	15	38.4	38.4	38.4	40.397	0	39.368	17902000000	168	0.00501206	0.995743	-0.00236003	-0.00204129	O00214-2;O00214	Galectin-8	LGALS8
29.7065	30.2009	30.2472	30.4294	30.3576	30.1065	30.5158			cellular component assembly;cellular component assembly at cellular level;cellular component biogenesis;cellular component organization;cellular component organization at cellular level;cellular component organization or biogenesis;cellular component organization or biogenesis at cellular level;cellular macromolecular complex assembly;cellular macromolecular complex subunit organization;cellular …	12	12	12	55.2	55.2	55.2	23.705	0	109.19	101390000000	495	0.371075	0.738355	0.180639	0.149496	O00217	NADH dehydrogenase [ubiquinone] iron-sulfur protein 8, mitochondrial	NDUFS8
27.3377	25.6847	27.2332	27.2968	27.1815	26.5658	27.3454			activation of caspase activity;activation of NF-kappaB-inducing kinase activity;activation of protein kinase activity;apoptosis;biological regulation;cell death;cell surface receptor linked signaling pathway;cellular process;cellular response to abiotic stimulus;cellular response to external stimulus;cellular response to mechanical stimulus;cellular response to stimulus;death;induction of apoptos…	6	6	6	15.2	15.2	15.2	50.089	0	30.88	13029000000	148	0.100904	0.83552	0.14282	0.0942638	O00220	Tumor necrosis factor receptor superfamily member 10A	TNFRSF10A
34.3501	34.2469	34.2916	34.2994	34.2855	34.1904	34.1623			activation of immune response;activation of innate immune response;anaphase-promoting complex-dependent proteasomal ubiquitin-dependent protein catabolic process;antigen processing and presentation;antigen processing and presentation of exogenous antigen;antigen processing and presentation of exogenous peptide antigen;antigen processing and presentation of exogenous peptide antigen via MHC class …	33	33	33	69	69	69	47.463	0	323.31	1079300000000	2665	1.05094	0.859188	-0.0842511	-0.0810121	O00231;O00231-2	26S proteasome non-ATPase regulatory subunit 11	PSMD11
32.9041	32.7065	32.7317	32.6995	32.9945	32.8194	32.7984			activation of immune response;activation of innate immune response;anaphase-promoting complex-dependent proteasomal ubiquitin-dependent protein catabolic process;antigen processing and presentation;antigen processing and presentation of exogenous antigen;antigen processing and presentation of exogenous peptide antigen;antigen processing and presentation of exogenous peptide antigen via MHC class …	43	43	43	75.9	75.9	75.9	52.904	0	323.31	403000000000	1697	0.671289	0.821171	0.110313	0.102393	O00232;O00232-2	26S proteasome non-ATPase regulatory subunit 12	PSMD12
30.8927	31.4342	31.0417	31.1622	30.4625	30.9529	30.6909			activation of immune response;activation of innate immune response;anaphase-promoting complex-dependent proteasomal ubiquitin-dependent protein catabolic process;antigen processing and presentation;antigen processing and presentation of exogenous antigen;antigen processing and presentation of exogenous peptide antigen;antigen processing and presentation of exogenous peptide antigen via MHC class …	14	14	14	50.2	50.2	50.2	24.682	0	174.53	119350000000	585	1.20529	0.494458	-0.430605	-0.364884	O00233;O00233-2	26S proteasome non-ATPase regulatory subunit 9	PSMD9
29.5029	29.5963	29.5726	29.4713	29.6221	29.5491	29.4461			biological regulation;cation homeostasis;cation transport;cellular cation homeostasis;cellular chemical homeostasis;cellular copper ion homeostasis;cellular homeostasis;cellular ion homeostasis;cellular process;chemical homeostasis;copper ion homeostasis;copper ion transport;establishment of localization;establishment of localization in cell;homeostatic process;intracellular copper ion transport;…	7	7	7	77.9	77.9	77.9	7.4016	0	186.19	78414000000	239	0.0204436	0.994491	0.0033315	0.00315792	O00244	Copper transport protein ATOX1	ATOX1
27.5944	26.2802	27.3519	26.9567	26.6516	26.6284	27.4735			biological regulation;biosynthetic process;cellular biosynthetic process;cellular component organization;cellular component organization at cellular level;cellular component organization or biogenesis;cellular component organization or biogenesis at cellular level;cellular macromolecule biosynthetic process;cellular macromolecule metabolic process;cellular metabolic process;cellular nitrogen comp…	12	12	12	25.9	25.9	25.9	61.367	0	48.663	7035700000	61	0.114403	0.842459	-0.12797	-0.0906558	O00257	E3 SUMO-protein ligase CBX4	CBX4
32.7123	32.4617	32.184	32.4333	32.8337	32.3416	32.429			axon guidance;chemotaxis;locomotion;response to chemical stimulus;response to external stimulus;response to stimulus;taxis	18	18	17	66.2	66.2	61.5	21.671	0	266.89	489830000000	985	0.187389	0.870985	0.0869401	0.0736765	O00264;O00264-2	Membrane-associated progesterone receptor component 1	PGRMC1
32.2034	32.325	32.393	32.2237	32.3301	32.432	32.2067			biological regulation;biosynthetic process;cell cycle;cellular biosynthetic process;cellular component organization;cellular component organization at cellular level;cellular component organization or biogenesis;cellular component organization or biogenesis at cellular level;cellular macromolecule biosynthetic process;cellular macromolecule metabolic process;cellular metabolic process;cellular ni…	66	66	2	61.4	61.4	1.6	120.5	0	323.31	307840000000	2031	0.187807	0.948502	0.0366316	0.0340536	O00267-2	Transcription elongation factor SPT5	SUPT5H
28.3004	28.1357	28.0989	28.2821	28.4158	28.1267	28.2329			biological regulation;biosynthetic process;cellular biosynthetic process;cellular macromolecule biosynthetic process;cellular macromolecule metabolic process;cellular metabolic process;cellular nitrogen compound metabolic process;cellular process;gene expression;macromolecule biosynthetic process;macromolecule metabolic process;metabolic process;nitrogen compound metabolic process;nucleic acid me…	23	23	22	36.2	36.2	35	110.11	0	323.31	17340000000	200	0.233206	0.919858	0.05422	0.0496145	O00268	Transcription initiation factor TFIID subunit 4	TAF4
29.8878	29.893	30.1422	30.1558	30.1341	29.68	29.455			apoptosis;biological regulation;catabolic process;cell death;cellular catabolic process;cellular component disassembly;cellular component disassembly at cellular level;cellular component disassembly involved in apoptosis;cellular component organization;cellular component organization at cellular level;cellular component organization or biogenesis;cellular component organization or biogenesis at c…	20	20	8	57.7	57.7	19.6	36.521	0	168.01	63788000000	478	0.653001	0.639299	-0.263361	-0.221492	O00273	DNA fragmentation factor subunit alpha	DFFA
30.7745	30.3762	30.5016	30.4246	30.0943	30.1	29.9655			activation of caspase activity;apoptosis;biological regulation;biosynthetic process;cell death;cell differentiation;cellular biosynthetic process;cellular component assembly;cellular component assembly at cellular level;cellular component organization;cellular component organization at cellular level;cellular component organization or biogenesis;cellular component organization or biogenesis at ce…	48	48	46	52.6	52.6	50.2	116.22	0	323.31	94371000000	722	2.06321	0.445763	-0.465929	-0.419213	O00291;O00291-4;O00291-3	Huntingtin-interacting protein 1	HIP1
33.5607	33.4863	33.5178	33.5083	33.2409	33.5078	33.0439			anion transport;biological adhesion;biological regulation;cell adhesion;cell-cell adhesion;cellular chemical homeostasis;cellular homeostasis;cellular ion homeostasis;cellular process;cellular response to stimulus;chemical homeostasis;chloride transport;establishment of localization;homeostatic process;homotypic cell-cell adhesion;inorganic anion transport;ion homeostasis;ion transport;platelet a…	25	25	25	90	90	90	26.922	0	323.31	1018300000000	1806	1.11777	0.630634	-0.254062	-0.228068	O00299	Chloride intracellular channel protein 1	CLIC1
33.3105	33.474	33.529	33.6414	33.3948	33.4494	33.3298			biological regulation;biosynthetic process;cellular biosynthetic process;cellular component assembly;cellular component assembly at cellular level;cellular component organization;cellular component organization at cellular level;cellular component organization or biogenesis;cellular component organization or biogenesis at cellular level;cellular macromolecular complex assembly;cellular macromolec…	19	19	19	70	70	70	37.563	0	323.31	831710000000	1716	0.507257	0.844349	-0.0974204	-0.0896678	O00303	Eukaryotic translation initiation factor 3 subunit F	EIF3F
29.7008	29.292	29.5055	29.5065	29.5526	29.4593	29.5427			biological regulation;carboxylic acid metabolic process;cellular ketone metabolic process;cellular metabolic process;cellular process;metabolic process;monocarboxylic acid metabolic process;organic acid metabolic process;oxoacid metabolic process;pyruvate metabolic process;regulation of acetyl-CoA biosynthetic process from pyruvate;regulation of biological process;regulation of biosynthetic proce…	21	21	21	44.7	44.7	44.7	54.122	0	258.48	85815000000	637	0.0584705	0.980732	0.01699	0.0154197	O00330;O00330-3	Pyruvate dehydrogenase protein X component, mitochondrial	PDHX
28.2559	28.684	28.7718	28.717	28.104	27.5637	28.3853			antigen processing and presentation;antigen processing and presentation of exogenous antigen;antigen processing and presentation of exogenous peptide antigen;antigen processing and presentation of exogenous peptide antigen via MHC class II;antigen processing and presentation of peptide antigen;antigen processing and presentation of peptide antigen via MHC class II;antigen processing and presentat…	4	4	4	20	20	20	20.747	0	21.101	15303000000	109	1.21036	0.396784	-0.58954	-0.473289	O00399	Dynactin subunit 6	DCTN6
25.0868	28.2854	28.1509	27.7559	28.066	28.752	28.3969			acetyl-CoA transport;biological regulation;BMP signaling pathway;cation transport;cell surface receptor linked signaling pathway;cellular process;cellular response to stimulus;coenzyme transport;cofactor transport;enzyme linked receptor protein signaling pathway;establishment of localization;hydrogen transport;ion transport;monovalent inorganic cation transport;proton transport;regulation of biol…	15	15	15	29.9	29.9	29.9	60.908	0	39.062	57169000000	127	0.545715	0.334057	1.08526	0.569404	O00400	Acetyl-coenzyme A transporter 1	SLC33A1
29.9244	30.0477	29.9104	30.0515	29.8358	30.1642	29.8762			actin cytoskeleton organization;actin filament organization;actin filament-based movement;actin filament-based process;actin polymerization or depolymerization;axon guidance;biological regulation;biosynthetic process;cell cycle phase;cell cycle process;cell division;cell surface receptor linked signaling pathway;cellular biosynthetic process;cellular component assembly;cellular component movement…	23	23	23	56.2	56.2	56.2	54.826	0	207.12	56089000000	481	0.0915769	0.968761	-0.0247684	-0.0225647	O00401	Neural Wiskott-Aldrich syndrome protein	WASL
34.0022	34.0217	33.993	33.8522	33.8037	33.6173	33.1817			biological regulation;cellular process;cellular response to acid;cellular response to amine stimulus;cellular response to amino acid stimulus;cellular response to chemical stimulus;cellular response to endogenous stimulus;cellular response to organic nitrogen;cellular response to organic substance;cellular response to stimulus;establishment of localization;establishment of localization in cell;es…	59	59	8	59.1	59.1	6.1	123.63	0	323.31	780180000000	3208	1.36442	0.486679	-0.43305	-0.373036	O00410;O00410-3	Importin-5	IPO5
30.6953	30.2637	30.1414	30.1759	30.4998	30.2736	30.4233			biosynthetic process;cellular biosynthetic process;cellular component organization;cellular component organization at cellular level;cellular component organization or biogenesis;cellular component organization or biogenesis at cellular level;cellular macromolecule biosynthetic process;cellular macromolecule metabolic process;cellular metabolic process;cellular nitrogen compound metabolic process…	56	56	56	49.5	49.5	49.5	138.62	0	323.31	124740000000	1102	0.192696	0.880418	0.0798456	0.0687529	O00411	DNA-directed RNA polymerase, mitochondrial	POLRMT
27.9986	27.9013	28.0916	28.1033	27.8118	27.9225	28.1474			biological regulation;biosynthetic process;cell surface receptor linked signaling pathway;cellular biosynthetic process;cellular macromolecule biosynthetic process;cellular macromolecule metabolic process;cellular metabolic process;cellular process;cellular protein metabolic process;cellular response to chemical stimulus;cellular response to endogenous stimulus;cellular response to hormone stimul…	19	19	19	28.1	28.1	28.1	82.143	0	46.431	11223000000	108	0.256483	0.902448	-0.0631472	-0.0574266	O00418	Eukaryotic elongation factor 2 kinase	EEF2K
29.732	29.8759	29.7067	29.8574	29.5003	30.0772	30.0816			biological regulation;biosynthetic process;cellular biosynthetic process;cellular component organization;cellular component organization at cellular level;cellular component organization or biogenesis;cellular component organization or biogenesis at cellular level;cellular macromolecule biosynthetic process;cellular macromolecule metabolic process;cellular metabolic process;cellular nitrogen comp…	20	20	20	81.4	81.4	81.4	19.526	0	273.02	142350000000	604	0.218206	0.860964	0.0933779	0.0798561	O00422-2;O00422	Histone deacetylase complex subunit SAP18	SAP18
30.2711	29.9366	29.9777	29.8784	29.7811	29.5419	29.6733			anatomical structure development;brain development;cell cycle process;cell differentiation;cell proliferation;cellular component organization;cellular component organization at cellular level;cellular component organization or biogenesis;cellular component organization or biogenesis at cellular level;cellular developmental process;cellular process;cytoskeleton organization;developmental process;h…	29	29	28	39.8	39.8	38.8	89.86	0	125.6	40990000000	353	1.49993	0.534961	-0.350526	-0.313378	O00423;O00423-3	Echinoderm microtubule-associated protein-like 1	EML1
31.4459	31.4668	31.3604	31.5197	31.0221	31.3736	31.2666			anatomical structure morphogenesis;biological regulation;biosynthetic process;cellular biosynthetic process;cellular macromolecule biosynthetic process;cellular macromolecule metabolic process;cellular metabolic process;cellular process;cellular protein metabolic process;developmental process;establishment of localization;establishment of RNA localization;gene expression;macromolecule biosyntheti…	32	30	29	55.8	51.8	50.6	63.704	0	323.31	266270000000	1294	1.20074	0.650062	-0.227436	-0.207615	O00425	Insulin-like growth factor 2 mRNA-binding protein 3	IGF2BP3
32.5733	32.4865	32.4325	32.2197	32.3224	32.5463	32.4727			anatomical structure morphogenesis;apoptosis;apoptotic mitochondrial changes;biological regulation;cell death;cell part morphogenesis;cellular component assembly;cellular component assembly at cellular level;cellular component disassembly;cellular component disassembly at cellular level;cellular component disassembly involved in apoptosis;cellular component morphogenesis;cellular component organi…	52	52	0	81.8	81.8	0	81.876	0	323.31	321760000000	1758	0.0644412	0.976354	0.0191488	0.0173335	O00429;O00429-6;O00429-3;O00429-5	Dynamin-1-like protein	DNM1L
29.2843	29.3311	29.6637	29.4929	29.6692	29.7497	29.3971			cellular macromolecule metabolic process;cellular metabolic process;cellular nitrogen compound metabolic process;cellular process;macromolecule metabolic process;metabolic process;nitrogen compound metabolic process;nucleic acid metabolic process;nucleobase-containing compound metabolic process;primary metabolic process;RNA metabolic process;RNA processing	13	13	13	51.1	51.1	51.1	39.336	0	132.51	28238000000	202	0.546204	0.750064	0.162332	0.142972	O00442;O00442-2	RNA 3-terminal phosphate cyclase	RTCA
30.5195	30.1736	30.181	30.2573	29.8476	29.9542	29.7454			adaptive immune response;biological regulation;biosynthetic process;cell activation;cell chemotaxis;cell migration;cell motility;cell surface receptor linked signaling pathway;cellular biosynthetic process;cellular component assembly;cellular component assembly at cellular level;cellular component movement;cellular component organization;cellular component organization at cellular level;cellular …	64	64	64	44.5	44.5	44.5	190.68	0	323.31	79626000000	681	1.98635	0.467331	-0.433771	-0.391338	O00443	Phosphatidylinositol 4-phosphate 3-kinase C2 domain-containing subunit alpha	PIK3C2A
30.0981	30.1371	29.9556	30.2157	30.125	29.8999	29.9813			establishment of localization;transport	26	26	26	41.1	41.1	41.1	81.879	0	229.15	78716000000	699	0.533128	0.840755	-0.0995642	-0.0917849	O00461	Golgi integral membrane protein 4	GOLIM4
27.4687	27.835	27.6606	27.9678	27.3643	27.5567	27.1555			amine metabolic process;aminoglycan biosynthetic process;aminoglycan catabolic process;aminoglycan metabolic process;axon guidance;biological regulation;biosynthetic process;carbohydrate biosynthetic process;carbohydrate catabolic process;carbohydrate metabolic process;catabolic process;cell surface receptor linked signaling pathway;cellular component organization;cellular component organization …	54	54	54	40.4	40.4	40.4	214.84	0	323.31	68443000000	770	1.17244	0.524358	-0.374231	-0.322438	O00468-6;O00468-7;O00468-3;O00468-5;O00468-4;O00468;O00468-2	Agrin;Agrin N-terminal 110 kDa subunit;Agrin C-terminal 110 kDa subunit;Agrin C-terminal 90 kDa fragment;Agrin C-terminal 22 kDa fragment	AGRN
32.2327	32.014	32.2619	32.2631	31.8356	31.6961	31.5273			cellular component organization;cellular component organization at cellular level;cellular component organization or biogenesis;cellular component organization or biogenesis at cellular level;cellular macromolecule metabolic process;cellular metabolic process;cellular process;cellular protein metabolic process;extracellular matrix organization;extracellular structure organization;macromolecule me…	49	49	3	60.6	60.6	3.4	87.097	0	323.31	668590000000	2203	2.35589	0.410233	-0.506577	-0.459267	O00469-2;O00469-3	Procollagen-lysine,2-oxoglutarate 5-dioxygenase 2	PLOD2
30.1925	30.1205	29.9176	30.0655	29.6285	29.7651	29.7697			cellular component organization;cellular component organization at cellular level;cellular component organization or biogenesis;cellular component organization or biogenesis at cellular level;cellular macromolecule metabolic process;cellular metabolic process;cellular process;cellular protein metabolic process;establishment of localization;establishment of localization in cell;establishment of pr…	35	34	34	53.1	52.1	52.1	81.852	0	147.72	56256000000	485	2.17866	0.518049	-0.352909	-0.327043	O00471	Exocyst complex component 5	EXOC5
24.3884	26.4272	25.4924	26.7599	26.7446	27.1369	25.365				7	5	5	37.8	28.9	28.9	9.5388	0	11.747	30968000000	191	0.356441	0.493695	0.648508	0.365637	O00479	High mobility group nucleosome-binding domain-containing protein 4	HMGN4
30.5314	29.974	30.015	30.075	30.2627	30.349	30.654			cellular metabolic process;cellular process;electron transport chain;generation of precursor metabolites and energy;metabolic process;mitochondrial electron transport, NADH to ubiquinone;oxidation-reduction process;respiratory electron transport chain;small molecule metabolic process	7	7	7	86.4	86.4	86.4	9.3697	0	75.901	169180000000	279	0.71129	0.628112	0.273055	0.230956	O00483	Cytochrome c oxidase subunit NDUFA4	NDUFA4
32.6051	32.7025	32.3186	32.3181	32.7236	32.5204	32.6129			activation of immune response;activation of innate immune response;anaphase-promoting complex-dependent proteasomal ubiquitin-dependent protein catabolic process;antigen processing and presentation;antigen processing and presentation of exogenous antigen;antigen processing and presentation of exogenous peptide antigen;antigen processing and presentation of exogenous peptide antigen via MHC class …	20	20	20	75.2	75.2	75.2	34.577	0	323.31	399110000000	1135	0.464957	0.790532	0.132915	0.11795	O00487	26S proteasome non-ATPase regulatory subunit 14	PSMD14
28.256	27.8004	27.9381	27.6277	28.0288	27.731	27.6342			biological regulation;biosynthetic process;cellular biosynthetic process;cellular macromolecule biosynthetic process;cellular macromolecule metabolic process;cellular metabolic process;cellular nitrogen compound metabolic process;cellular process;macromolecule biosynthetic process;macromolecule metabolic process;metabolic process;negative regulation of biological process;negative regulation of bi…	7	7	7	60.4	60.4	60.4	15.199	0	46.204	13869000000	128	0.230407	0.842539	-0.107549	-0.0906775	O00488	Zinc finger protein 593	ZNF593
29.0649	29.4872	29.2163	29.6154	29.5345	29.4286	29.6076			biological regulation;cell differentiation;cell proliferation;cellular component assembly;cellular component assembly at cellular level;cellular component organization;cellular component organization at cellular level;cellular component organization or biogenesis;cellular component organization or biogenesis at cellular level;cellular developmental process;cellular macromolecular complex assembly…	18	18	16	42.5	42.5	40.7	55.174	0	323.31	27281000000	241	0.51973	0.728123	0.177639	0.153869	O00499-3;O00499-5;O00499;O00499-9;O00499-10;O00499-7;O00499-8;O00499-4;O00499-6;O00499-11;O00499-2	Myc box-dependent-interacting protein 1	BIN1
30.016	29.7679	29.8577	29.6397	29.6725	29.804	29.7505			biological regulation;cell surface receptor linked signaling pathway;cellular component assembly;cellular component organization;cellular component organization or biogenesis;cellular process;cellular response to chemical stimulus;cellular response to cytokine stimulus;cellular response to organic substance;cellular response to stimulus;cytokine-mediated signaling pathway;entry into cell of other…	24	14	14	58	45.7	45.7	57.81	0	130.03	52626000000	349	0.331594	0.874432	-0.0779864	-0.070969	O00505	Importin subunit alpha-4	KPNA3
32.5209	31.9097	32.0251	32.1616	32.3696	32.2668	32.3586			biological regulation;cell proliferation;cellular component biogenesis;cellular component biogenesis at cellular level;cellular component organization;cellular component organization at cellular level;cellular component organization or biogenesis;cellular component organization or biogenesis at cellular level;cellular localization;cellular macromolecule localization;cellular macromolecule metabol…	46	46	46	60	60	60	68.002	0	280.71	379980000000	1647	0.500073	0.729954	0.177303	0.152947	O00541;O00541-2	Pescadillo homolog	PES1
31.5863	31.1637	31.6444	31.6717	31.3385	31.287	31.1885			actin cytoskeleton organization;actin filament-based process;axon guidance;biological regulation;cell communication;cell projection assembly;cell projection organization;cell surface receptor linked signaling pathway;cell-cell signaling;cellular component assembly;cellular component assembly at cellular level;cellular component organization;cellular component organization at cellular level;cellul…	18	18	3	79.9	79.9	12.8	32.444	0	323.31	245890000000	951	0.816048	0.642697	-0.24517	-0.214034	O00560;O00560-3	Syntenin-1	SDCBP
25.9452	26.6926	26.5517	26.8249	26.3309	25.7521	26.6874			actin cytoskeleton organization;actin filament-based process;axon guidance;biological regulation;cell communication;cell projection assembly;cell projection organization;cell surface receptor linked signaling pathway;cell-cell signaling;cellular component assembly;cellular component assembly at cellular level;cellular component organization;cellular component organization at cellular level;cellul…	17	2	2	79.8	12.1	12.1	32.316	0	65.611	4118600000	37	0.318462	0.674599	-0.24681	-0.186439	O00560-2	Syntenin-1	SDCBP
27.9737	27.4105	27.1574	26.9504	27.5534	27.5051	26.8299			anatomical structure development;biological regulation;brain development;cellular process;cellular response to stimulus;detection of abiotic stimulus;detection of external stimulus;detection of light stimulus;detection of stimulus;developmental process;establishment of localization;establishment of protein localization;lipid metabolic process;lipid transport;metabolic process;organ development;or…	20	20	20	21	21	21	134.77	0	41.289	6228800000	93	0.0844166	0.901684	-0.0768449	-0.0579237	O00562-2;O00562	Membrane-associated phosphatidylinositol transfer protein 1	PITPNM1
31.3615	31.359	31.04	31.1611	30.7973	30.4515	30.7929			biological regulation;cellular macromolecule metabolic process;cellular metabolic process;cellular nitrogen compound metabolic process;cellular process;macromolecule metabolic process;maturation of SSU-rRNA;metabolic process;ncRNA metabolic process;ncRNA processing;negative regulation of catalytic activity;negative regulation of hydrolase activity;negative regulation of molecular function;negativ…	29	29	29	43.8	43.8	43.8	78.863	0	323.31	157960000000	1011	2.0328	0.395365	-0.549841	-0.484949	O00566	U3 small nucleolar ribonucleoprotein protein MPP10	MPHOSPH10
33.4921	33.2122	33.1893	33.2808	33.2612	33.3851	33.4008			cellular macromolecule metabolic process;cellular metabolic process;cellular nitrogen compound metabolic process;cellular process;macromolecule metabolic process;macromolecule modification;metabolic process;ncRNA metabolic process;ncRNA processing;nitrogen compound metabolic process;nucleic acid metabolic process;nucleobase-containing compound metabolic process;primary metabolic process;RNA metab…	47	47	47	74.2	74.2	74.2	66.049	0	323.31	954820000000	2909	0.249387	0.916948	0.0554349	0.0508772	O00567	Nucleolar protein 56	NOP56
34.3344	34.3724	34.4465	34.312	34.5526	34.5311	34.4534			biological regulation;biosynthetic process;cellular biosynthetic process;cellular component assembly;cellular component assembly at cellular level;cellular component organization;cellular component organization at cellular level;cellular component organization or biogenesis;cellular component organization or biogenesis at cellular level;cellular macromolecular complex assembly;cellular macromolec…	66	65	25	76.7	76.7	37.2	73.243	0	323.31	1760900000000	4304	1.7118	0.755457	0.146035	0.140008	O00571;O00571-2	ATP-dependent RNA helicase DDX3X	DDX3X
28.4003	25.9409	28.2751	25.7902	27.4441	27.7473	28.1007			anatomical structure development;anatomical structure formation involved in morphogenesis;biological adhesion;biological regulation;cell adhesion;cell development;cell migration;cell motility;cellular component movement;cellular developmental process;cellular process;developmental process;epithelial cell development;epithelial tube formation;glomerular epithelial cell development;glomerular visce…	10	10	10	21.9	21.9	21.9	55.385	0	121.13	47940000000	248	0.322236	0.497824	0.662441	0.356057	O00592-2;O00592	Podocalyxin	PODXL
32.1162	32.1318	32.1808	32.154	31.6962	32.131	32.3311			biological regulation;biosynthetic process;cell differentiation;cellular biosynthetic process;cellular developmental process;cellular macromolecule biosynthetic process;cellular macromolecule metabolic process;cellular metabolic process;cellular nitrogen compound metabolic process;cellular process;developmental process;leukocyte differentiation;macromolecule biosynthetic process;macromolecule met…	19	19	19	77.9	77.9	77.9	32.113	0	323.31	228470000000	840	0.235615	0.860529	-0.0929228	-0.0802662	O00625	Pirin	PIR
32.8884	32.6267	32.45	32.3687	32.1686	32.3869	32.1849			biological regulation;cell surface receptor linked signaling pathway;cellular process;cellular response to chemical stimulus;cellular response to cytokine stimulus;cellular response to organic substance;cellular response to stimulus;cytokine-mediated signaling pathway;establishment of localization;establishment of localization in cell;establishment of protein localization;intracellular protein tr…	28	28	18	58.9	58.9	45.3	57.886	0	323.31	319350000000	1083	1.14056	0.55694	-0.336665	-0.293199	O00629	Importin subunit alpha-3	KPNA4
26.997	27.1607	27.3643	27.4672	27.4901	27.3801	27.2877			anatomical structure development;anatomical structure morphogenesis;anterior commissure morphogenesis;axon guidance;axonogenesis;biological regulation;biosynthetic process;cell differentiation;cell part morphogenesis;cell projection morphogenesis;cell projection organization;cellular biosynthetic process;cellular component morphogenesis;cellular component organization;cellular component organizat…	12	11	11	41	41	41	47.441	0	78.711	6736600000	82	0.460295	0.784138	0.138671	0.12234	O00712;O00712-5;O00712-4;O00712-2	Nuclear factor 1 B-type	NFIB
30.2238	30.0674	30.0547	30.1915	29.8938	29.9851	30.2445			cell cycle process;cellular macromolecule metabolic process;cellular metabolic process;cellular process;cellular protein metabolic process;dephosphorylation;G1/S transition of mitotic cell cycle;macromolecule metabolic process;macromolecule modification;metabolic process;phosphate-containing compound metabolic process;phosphorus metabolic process;primary metabolic process;protein dephosphorylatio…	16	16	16	56.1	56.1	56.1	35.144	0	134.54	85205000000	444	0.397463	0.852483	-0.0932287	-0.0846388	O00743;O00743-2;O00743-3	Serine/threonine-protein phosphatase 6 catalytic subunit;Serine/threonine-protein phosphatase 6 catalytic subunit, N-terminally processed	PPP6C
30.9232	30.8036	30.7481	31.005	30.8081	30.4393	30.853			biological regulation;biosynthetic process;cellular biosynthetic process;cellular metabolic process;cellular nitrogen compound biosynthetic process;cellular nitrogen compound metabolic process;cellular process;CTP biosynthetic process;CTP metabolic process;establishment of localization;GTP biosynthetic process;GTP metabolic process;heterocycle biosynthetic process;heterocycle metabolic process;li…	15	15	15	59.4	59.4	59.4	20.658	0	224.37	141010000000	562	0.608637	0.73655	-0.169828	-0.150377	O00746;O00746-2	Nucleoside diphosphate kinase, mitochondrial	NME4
28.8617	27.7977	28.3363	28.558	27.2893	27.5186	27.6544			alcohol metabolic process;carbohydrate metabolic process;cellular carbohydrate metabolic process;cellular macromolecule metabolic process;cellular metabolic process;cellular process;cellular protein metabolic process;hexose metabolic process;macromolecule metabolic process;macromolecule modification;mannose metabolic process;metabolic process;monosaccharide metabolic process;primary metabolic pro…	31	31	31	39.9	39.9	39.9	113.61	0	143.17	31655000000	307	1.62789	0.259908	-0.901018	-0.703854	O00754-2;O00754	Lysosomal alpha-mannosidase;Lysosomal alpha-mannosidase A peptide;Lysosomal alpha-mannosidase B peptide;Lysosomal alpha-mannosidase C peptide;Lysosomal alpha-mannosidase D peptide;Lysosomal alpha-mannosidase E peptide	MAN2B1
30.5684	30.9129	31.1169	30.944	30.6834	30.4007	30.1971			activation of anaphase-promoting complex activity;anaphase-promoting complex-dependent proteasomal ubiquitin-dependent protein catabolic process;biological regulation;catabolic process;cell cycle;cell cycle checkpoint;cell cycle process;cell division;cellular catabolic process;cellular component assembly;cellular component assembly at cellular level;cellular component organization;cellular compon…	12	12	3	72.6	72.6	25.1	19.652	0	190.57	53626000000	337	1.28907	0.470235	-0.458496	-0.388572	O00762;O00762-2;O00762-4	Ubiquitin-conjugating enzyme E2 C	UBE2C
33.2637	33.1849	32.9612	33.1343	32.6898	33.2312	32.6295			biosynthetic process;cell proliferation;cellular biosynthetic process;cellular metabolic compound salvage;cellular metabolic process;cellular process;coenzyme biosynthetic process;coenzyme metabolic process;cofactor biosynthetic process;cofactor metabolic process;heterocycle metabolic process;metabolic process;pyridoxal 5'-phosphate salvage;pyridoxal phosphate biosynthetic process;pyridoxal phosp…	20	20	20	72.4	72.4	72.4	35.102	0	323.31	499730000000	1366	0.776154	0.6132	-0.285867	-0.242855	O00764;O00764-3;O00764-2	Pyridoxal kinase	PDXK
29.0842	29.8449	30.0388	30.4827	30.5312	30.1169	30.4136			biosynthetic process;carboxylic acid biosynthetic process;carboxylic acid metabolic process;cellular biosynthetic process;cellular ketone metabolic process;cellular lipid metabolic process;cellular metabolic process;cellular process;fatty acid biosynthetic process;fatty acid metabolic process;lipid biosynthetic process;lipid metabolic process;metabolic process;monocarboxylic acid metabolic proces…	14	14	14	40.4	40.4	40.4	41.522	0	240.69	78700000000	501	0.636461	0.4936	0.491266	0.361133	O00767	Acyl-CoA desaturase	SCD
28.7733	27.4213	27.2623	27.3697	26.5022	27.2883	25.2187			activation of protein kinase activity;activation of protein kinase C activity by G-protein coupled receptor protein signaling pathway;androgen receptor signaling pathway;biological regulation;biosynthetic process;cell migration;cell motility;cell surface receptor linked signaling pathway;cellular biosynthetic process;cellular component movement;cellular lipid metabolic process;cellular macromolec…	3	3	3	12	12	12	32.156	0	21.258	8373700000	68	1.03696	0.18117	-1.37022	-0.826349	O14494;O14494-2	Lipid phosphate phosphohydrolase 1	PPAP2A
30.1928	29.8748	29.9058	29.9548	30.059	30.357	29.8782			anatomical structure development;anatomical structure formation involved in morphogenesis;androgen receptor signaling pathway;ATP-dependent chromatin remodeling;biological regulation;biosynthetic process;blood vessel development;cardiac chamber development;cellular biosynthetic process;cellular component disassembly;cellular component disassembly at cellular level;cellular component organization;…	57	57	55	33	33	32.2	242.04	0	323.31	69396000000	757	0.33825	0.823342	0.116033	0.101368	O14497;O14497-2;O14497-3	AT-rich interactive domain-containing protein 1A	ARID1A
30.0903	29.88	29.8589	29.8985	29.4857	29.788	29.8238			biological regulation;cell redox homeostasis;cellular homeostasis;cellular process;homeostatic process;regulation of biological process;regulation of biological quality;regulation of cellular process	16	16	16	60.2	60.2	60.2	26.534	0	176.41	51957000000	366	1.05859	0.65125	-0.232777	-0.209758	O14530;O14530-2	Thioredoxin domain-containing protein 9	TXNDC9
27.9522	28.4323	27.9554	28.157	27.525	27.0495	28.2106			anatomical structure development;axon guidance;cell death;cellular process;chemotaxis;death;developmental process;locomotion;nervous system development;neuron death;response to chemical stimulus;response to external stimulus;response to stimulus;system development;taxis	13	13	13	30.9	30.9	30.9	61.877	0	27.46	8362100000	77	0.821464	0.459842	-0.529219	-0.403299	O14531	Dihydropyrimidinase-related protein 4	DPYSL4
30.2222	30.0966	30.0977	30.1817	30.4695	30.473	30.1605			biosynthetic process;cellular biosynthetic process;cellular macromolecule metabolic process;cellular metabolic process;cellular nitrogen compound metabolic process;cellular process;electron transport chain;gene expression;generation of precursor metabolites and energy;macromolecule metabolic process;metabolic process;nitrogen compound metabolic process;nucleic acid metabolic process;nucleobase-co…	12	12	12	93.9	93.9	93.9	12.615	0	158.54	102680000000	316	1.16365	0.660551	0.218082	0.199296	O14548	Cytochrome c oxidase subunit 7A-related protein, mitochondrial	COX7A2L
31.1716	30.9018	30.5039	30.5709	31.0675	31.7671	30.3045			biosynthetic process;carboxylic acid biosynthetic process;carboxylic acid metabolic process;cellular biosynthetic process;cellular ketone metabolic process;cellular lipid metabolic process;cellular macromolecule metabolic process;cellular metabolic process;cellular process;cellular protein metabolic process;electron transport chain;fatty acid biosynthetic process;fatty acid metabolic process;gene…	5	5	5	21.2	21.2	21.2	17.417	0	24.96	195090000000	389	0.264803	0.675038	0.259322	0.185487	O14561	Acyl carrier protein, mitochondrial	NDUFAB1
30.3581	30.3773	30.3231	30.6353	30.2592	29.9833	30.4826				15	15	15	47.2	47.2	47.2	33.382	0	189.25	103510000000	381	0.56448	0.718731	-0.181753	-0.158393	O14562	Ubiquitin domain-containing protein UBFD1	UBFD1
30.7319	30.5596	30.513	30.4367	29.906	29.8202	30.0025			anatomical structure development;biological regulation;cell cycle phase;cell cycle process;cell differentiation;cell projection organization;cellular component organization;cellular component organization at cellular level;cellular component organization or biogenesis;cellular component organization or biogenesis at cellular level;cellular developmental process;cellular process;cellular response …	96	96	5	49	49	1.9	236.6	0	323.31	77986000000	786	3.19094	0.315235	-0.650732	-0.599124	O14578-4	Citron Rho-interacting kinase	CIT
32.6855	32.0099	32.0726	32.254	32.2398	32.3568	32.2927			cellular component organization;cellular component organization at cellular level;cellular component organization or biogenesis;cellular component organization or biogenesis at cellular level;cellular process;COPI coating of Golgi vesicle;ER to Golgi vesicle-mediated transport;establishment of localization;establishment of localization in cell;establishment of protein localization;Golgi transport…	26	26	26	85.1	85.1	85.1	34.482	0	323.31	294970000000	1261	0.0802163	0.946571	0.0409546	0.034633	O14579;O14579-2;O14579-3	Coatomer subunit epsilon	COPE
31.8949	32.0813	32.1983	32.1551	31.8077	32.1976	32.1285			anterograde axon cargo transport;anterograde synaptic vesicle transport;antigen processing and presentation;antigen processing and presentation of exogenous antigen;antigen processing and presentation of lipid antigen via MHC class Ib;antigen processing and presentation via MHC class Ib;antigen processing and presentation, exogenous lipid antigen via MHC class Ib;axon cargo transport;biological r…	52	52	52	50.9	50.9	50.9	136.65	0	323.31	187200000000	1128	0.108011	0.949397	-0.0377685	-0.0334826	O14617-5;O14617;O14617-4;O14617-2;O14617-3	AP-3 complex subunit delta-1	AP3D1
28.9081	29.57	29.0417	29.0531	28.8213	29.1125	28.0095			biological regulation;cation transport;cellular metabolic process;cellular process;cellular response to chemical stimulus;cellular response to oxidative stress;cellular response to oxygen radical;cellular response to reactive oxygen species;cellular response to stimulus;cellular response to stress;cellular response to superoxide;copper ion transmembrane transport;copper ion transport;establishmen…	10	10	10	40.1	40.1	40.1	29.04	0	63.273	26893000000	173	0.724267	0.485312	-0.495484	-0.37375	O14618	Copper chaperone for superoxide dismutase	CCS
29.8217	29.6383	29.4121	29.6356	29.4564	29.5855	29.472			anatomical structure formation involved in morphogenesis;anatomical structure morphogenesis;axon guidance;biological regulation;cell projection assembly;cell projection organization;cellular component assembly;cellular component assembly at cellular level;cellular component assembly involved in morphogenesis;cellular component organization;cellular component organization at cellular level;cellula…	35	35	12	52.9	52.9	14.8	81.12	0	246.12	38586000000	374	0.528423	0.803559	-0.122257	-0.110655	O14639-2;O14639-6;O14639	Actin-binding LIM protein 1	ABLIM1
28.1273	27.3915	27.1746	27.2385	27.4713	26.9657	27.8876			anatomical structure development;anatomical structure formation involved in morphogenesis;anatomical structure morphogenesis;biological regulation;biosynthetic process;canonical Wnt receptor signaling pathway;canonical Wnt receptor signaling pathway involved in regulation of cell proliferation;cell surface receptor linked signaling pathway;cellular biosynthetic process;cellular localization;cellu…	16	16	12	25.7	25.7	19	78.947	0	57.893	11571000000	90	0.0417686	0.954871	-0.0414699	-0.0308934	O14641	Segment polarity protein dishevelled homolog DVL-2	DVL2
29.6427	29.7181	29.5579	29.7358	29.4644	29.4752	29.6558			biological regulation;biosynthetic process;cellular biosynthetic process;cellular component organization;cellular component organization at cellular level;cellular component organization or biogenesis;cellular component organization or biogenesis at cellular level;cellular macromolecule biosynthetic process;cellular macromolecule metabolic process;cellular metabolic process;cellular nitrogen comp…	54	53	45	34.5	33.9	29.7	196.59	0	286.59	58527000000	530	0.915141	0.782889	-0.13179	-0.123081	O14646-2;O14646	Chromodomain-helicase-DNA-binding protein 1	CHD1
26.5631	28.2814	28.7716	28.7242	28.8078	28.369	25.9041			biological regulation;cellular component organization;cellular component organization at cellular level;cellular component organization or biogenesis;cellular component organization or biogenesis at cellular level;cellular macromolecule metabolic process;cellular membrane fusion;cellular membrane organization;cellular metabolic process;cellular process;cellular protein metabolic process;cellular …	10	10	10	57.7	57.7	57.7	24.583	0	71.118	24855000000	173	0.152174	0.660401	-0.391459	-0.198288	O14653-2;O14653;O14653-3	Golgi SNAP receptor complex member 2	GOSR2
29.2227	29.5927	29.6651	29.8227	29.7386	29.4742	29.6536			biological adhesion;biological regulation;catabolic process;cell adhesion;cell migration;cell motility;cell projection organization;cellular catabolic process;cellular component assembly;cellular component movement;cellular component organization;cellular component organization at cellular level;cellular component organization or biogenesis;cellular component organization or biogenesis at cellula…	18	18	12	55.7	55.7	37.3	37.808	0	152.41	41177000000	382	0.103041	0.938928	0.0463352	0.0398089	O14656	Torsin-1A	TOR1A
29.9184	29.9813	29.9905	29.7646	29.5477	29.9847	29.7399			cellular component assembly;cellular component organization;cellular component organization at cellular level;cellular component organization or biogenesis;cellular component organization or biogenesis at cellular level;cellular macromolecule metabolic process;cellular membrane organization;cellular metabolic process;cellular process;cellular protein metabolic process;chaperone mediated protein f…	17	17	17	54.2	54.2	54.2	37.978	0	57.33	38031000000	260	0.588193	0.757143	-0.156292	-0.139234	O14657	Torsin-1B	TOR1B
26.5923	26.1259	25.1905	26.3907	24.8284	26.8653	26.5515			cellular component organization;cellular component organization at cellular level;cellular component organization or biogenesis;cellular component organization or biogenesis at cellular level;cellular membrane fusion;cellular membrane organization;cellular process;endosome transport;establishment of localization;establishment of localization in cell;establishment of protein localization;Golgi org…	9	9	9	41.1	41.1	41.1	34.812	0	98.667	10185000000	105	0.00352555	0.993709	0.00686089	0.00417266	O14662-2;O14662-4;O14662-5;O14662;O14662-6;O14662-3	Syntaxin-16	STX16
31.2119	31.2476	31.0338	31.1774	30.9137	31.1138	31.1532			axon guidance;biological regulation;cell activation;cell communication;cell surface receptor linked signaling pathway;cell-cell signaling;cellular component disassembly;cellular component disassembly at cellular level;cellular component organization;cellular component organization at cellular level;cellular component organization or biogenesis;cellular component organization or biogenesis at cell…	41	41	41	60.6	60.6	60.6	84.141	0	323.31	273430000000	1524	0.596638	0.828567	-0.107419	-0.099168	O14672;O14672-2	Disintegrin and metalloproteinase domain-containing protein 10	ADAM10
28.7659	28.7862	28.4689	28.4407	28.5256	28.3188	28.6586			biological regulation;negative regulation of biological process;negative regulation of cell proliferation;negative regulation of cellular process;regulation of biological process;regulation of cell proliferation;regulation of cellular process;response to stimulus;response to stress	5	5	5	23.8	23.8	23.8	21.054	0	34.609	22421000000	124	0.352884	0.825338	-0.114422	-0.100577	O14683	Tumor protein p53-inducible protein 11	TP53I11
29.1518	28.6518	28.7078	28.6881	25.0971	26.2626	28.4714			acute inflammatory response;arachidonic acid metabolic process;biological regulation;biosynthetic process;carboxylic acid biosynthetic process;carboxylic acid metabolic process;cellular biosynthetic process;cellular ketone metabolic process;cellular lipid metabolic process;cellular metabolic process;cellular process;cellular response to stimulus;chronic inflammatory response;cyclooxygenase pathwa…	6	6	6	42.8	42.8	42.8	17.102	0	22.222	37998000000	158	1.32073	0.0458925	-2.18952	-1.19026	O14684	Prostaglandin E synthase	PTGES
26.0217	27.238	26.5552	24.5729	26.3303	25.5305	26.039			activation of caspase activity;activation of caspase activity by cytochrome c;anatomical structure development;anatomical structure formation involved in morphogenesis;apoptosis;biological regulation;cell death;cellular process;cellular response to biotic stimulus;cellular response to endogenous stimulus;cellular response to stimulus;death;developmental process;forebrain development;nervous syste…	18	18	18	16.3	16.3	16.3	137.07	0	20.165	3220000000	39	0.0659869	0.866134	-0.130375	-0.0768116	O14727-4;O14727;O14727-5;O14727-3;O14727-2	Apoptotic protease-activating factor 1	APAF1
28.9613	28.6686	28.8533	28.6136	28.4916	29.3542	28.1566			alcohol biosynthetic process;alcohol metabolic process;biological regulation;biosynthetic process;carbohydrate biosynthetic process;carbohydrate metabolic process;catabolic process;cellular biosynthetic process;cellular carbohydrate biosynthetic process;cellular carbohydrate metabolic process;cellular lipid metabolic process;cellular metabolic process;cellular process;cellular response to stimulu…	6	6	6	26.1	26.1	26.1	28.511	0	79.327	15705000000	106	0.126541	0.858839	-0.10673	-0.081266	O14732-2;O14732	Inositol monophosphatase 2	IMPA2
27.8539	27.2328	27.6452	27.9264	28.0925	28.3571	26.9597			acyl-CoA metabolic process;bile acid biosynthetic process;bile acid metabolic process;biosynthetic process;carboxylic acid biosynthetic process;carboxylic acid catabolic process;carboxylic acid metabolic process;catabolic process;cellular biosynthetic process;cellular catabolic process;cellular component organization;cellular component organization at cellular level;cellular component organizatio…	11	11	11	33.5	33.5	33.5	35.914	0	26.718	12685000000	81	0.127772	0.828486	0.138529	0.0987259	O14734	Acyl-coenzyme A thioesterase 8	ACOT8
27.294	28.6922	28.267	28.8707	28.6559	29.4397	28.5974			acylglycerol metabolic process;biosynthetic process;CDP-diacylglycerol metabolic process;cellular biosynthetic process;cellular lipid metabolic process;cellular metabolic process;cellular process;diacylglycerol metabolic process;glycerol ether metabolic process;glycerolipid biosynthetic process;glycerolipid metabolic process;glycerophospholipid biosynthetic process;glycerophospholipid metabolic p…	6	6	6	30.5	30.5	30.5	23.539	0	25.171	29159000000	115	0.600676	0.444974	0.616694	0.418111	O14735;O14735-3	CDP-diacylglycerol--inositol 3-phosphatidyltransferase	CDIPT
33.2351	33.4265	33.0775	33.2422	33.1559	32.7046	32.8293			biological regulation;cellular process;cellular response to chemical stimulus;cellular response to endogenous stimulus;cellular response to growth factor stimulus;cellular response to organic substance;cellular response to stimulus;cellular response to transforming growth factor beta stimulus;negative regulation of biological process;negative regulation of cell proliferation;negative regulation o…	12	12	12	73.6	73.6	73.6	14.285	0	264.21	521060000000	1139	1.25196	0.54484	-0.348725	-0.305703	O14737;O14737-2	Programmed cell death protein 5	PDCD5
32.4954	32.445	32.5878	32.6998	32.4589	32.5	32.1945			biological regulation;biosynthetic process;cell activation;cell proliferation;cellular biosynthetic process;cellular component assembly;cellular component assembly at cellular level;cellular component organization;cellular component organization at cellular level;cellular component organization or biogenesis;cellular component organization or biogenesis at cellular level;cellular macromolecular c…	41	41	41	68.1	68.1	68.1	72.683	0	323.31	312090000000	1255	0.80135	0.723085	-0.172524	-0.156274	O14744;O14744-2;O14744-5;O14744-3;O14744-4	Protein arginine N-methyltransferase 5;Protein arginine N-methyltransferase 5, N-terminally processed	PRMT5
31.7952	32.0408	31.9362	32.0063	32.0869	32.0263	32.1054			acid secretion;actin cytoskeleton organization;actin filament-based process;activation of adenylate cyclase activity;activation of adenylate cyclase activity by dopamine receptor signaling pathway;activation of adenylate cyclase activity by G-protein signaling pathway;activation of phospholipase C activity;activation of phospholipase C activity by dopamine receptor signaling pathway;activation of…	29	29	29	73.7	73.7	73.7	38.868	0	323.31	222800000000	1049	0.938455	0.788063	0.128242	0.120151	O14745	Na(+)/H(+) exchange regulatory cofactor NHE-RF1	SLC9A3R1
29.1297	29.2834	29.3736	29.0135	28.6516	28.503	29.0327			aging;biological regulation;biosynthetic process;cell aging;cell cycle checkpoint;cell cycle process;cellular biosynthetic process;cellular component organization;cellular component organization at cellular level;cellular component organization or biogenesis;cellular component organization or biogenesis at cellular level;cellular macromolecule biosynthetic process;cellular macromolecule metabolic…	15	15	15	32.4	32.4	32.4	54.433	0	191.48	17687000000	137	1.47115	0.458819	-0.47096	-0.40516	O14757;O14757-3;O14757-2	Serine/threonine-protein kinase Chk1	CHEK1
26.6235	27.0046	27.3808	27.3229	27.0444	27.0556	28.0137			alcohol metabolic process;carbohydrate metabolic process;cellular carbohydrate metabolic process;cellular metabolic process;cellular process;fucose metabolic process;hexose metabolic process;metabolic process;monosaccharide metabolic process;primary metabolic process;small molecule metabolic process	17	17	4	33.4	33.4	8.2	68.009	0	58.938	6934800000	68	0.363015	0.642196	0.288232	0.215324	O14772	Fucose-1-phosphate guanylyltransferase	FPGT
30.1007	29.8687	30.1383	29.7261	29.6626	29.5589	29.6878			anatomical structure development;anatomical structure homeostasis;biological regulation;bone resorption;catabolic process;cell differentiation;cellular catabolic process;cellular component organization;cellular component organization at cellular level;cellular component organization or biogenesis;cellular component organization or biogenesis at cellular level;cellular developmental process;cellul…	12	12	4	35.5	35.5	15.8	61.247	0	203.02	84181000000	324	1.35722	0.562434	-0.32204	-0.287469	O14773	Tripeptidyl-peptidase 1	TPP1
32.3793	32.1531	32.0561	31.9446	31.8327	32.011	31.7833			biological regulation;biosynthetic process;cellular biosynthetic process;cellular macromolecule biosynthetic process;cellular macromolecule metabolic process;cellular metabolic process;cellular nitrogen compound metabolic process;cellular process;macromolecule biosynthetic process;macromolecule metabolic process;metabolic process;negative regulation of biological process;negative regulation of bi…	64	64	62	44.1	44.1	42.8	121.69	0	323.31	312690000000	1929	1.03735	0.628729	-0.257616	-0.229257	O14776-2;O14776	Transcription elongation regulator 1	TCERG1
27.1274	26.9345	27.0099	27.1971	26.9944	27.3146	26.9912			antigen processing and presentation;antigen processing and presentation of exogenous antigen;antigen processing and presentation of exogenous peptide antigen;antigen processing and presentation of exogenous peptide antigen via MHC class II;antigen processing and presentation of peptide antigen;antigen processing and presentation of peptide antigen via MHC class II;antigen processing and presentat…	17	11	11	27.2	20.3	20.3	89.425	0	122.26	5446700000	133	0.105686	0.957763	0.0328331	0.0294862	O14782	Kinesin-like protein KIF3C	KIF3C
27.8533	27.7512	28.304	28.2838	28.4126	28.1082	28.1667			anatomical structure arrangement;anatomical structure development;anatomical structure formation involved in morphogenesis;anatomical structure morphogenesis;angiogenesis;angiogenesis involved in coronary vascular morphogenesis;artery morphogenesis;axon extension;axon extension involved in axon guidance;axon guidance;axonal fasciculation;axonogenesis;axonogenesis involved in innervation;biologica…	32	32	32	45.4	45.4	45.4	103.13	0	323.31	118070000000	698	0.423639	0.730405	0.18109	0.152578	O14786;O14786-3;O14786-2	Neuropilin-1	NRP1
28.1931	28.2293	28.3409	28.2341	28.2791	28.4374	28.4514			establishment of localization;establishment of localization in cell;establishment of protein localization;intracellular protein transport;intracellular transport;protein transport;transport	25	14	14	38.7	24.5	24.5	100.41	0	46.905	8104900000	74	1.18128	0.765645	0.139956	0.132077	O14787-2;O14787	Transportin-2	TNPO2
28.666	27.6802	27.542	28.074	28.0696	28.9781	28.3677			biological regulation;biosynthetic process;cellular biosynthetic process;cellular macromolecule biosynthetic process;cellular macromolecule metabolic process;cellular metabolic process;cellular nitrogen compound metabolic process;cellular process;defense response;defense response to virus;gene expression;immune effector process;immune response;immune system process;innate immune response;macromol…	60	59	59	51.1	50.4	50.4	155.64	0	126.23	25958000000	330	0.596997	0.50176	0.481263	0.350629	O14802	DNA-directed RNA polymerase III subunit RPC1	POLR3A
33.6813	33.7139	33.4647	33.6053	33.5833	33.8713	33.4906			activation of immune response;activation of innate immune response;anaphase-promoting complex-dependent proteasomal ubiquitin-dependent protein catabolic process;antigen processing and presentation;antigen processing and presentation of exogenous antigen;antigen processing and presentation of exogenous peptide antigen;antigen processing and presentation of exogenous peptide antigen via MHC class …	25	25	10	78.2	78.2	25.8	27.887	0	323.31	707680000000	1494	0.100561	0.959299	0.0321131	0.0287704	O14818;O14818-4	Proteasome subunit alpha type-7	PSMA7
31.1506	31.2288	31.1761	31.3816	31.0434	30.9725	30.9563			cellular process;establishment of localization;establishment of localization in cell;establishment of protein localization;Golgi vesicle transport;intracellular transport;post-Golgi vesicle-mediated transport;protein transport;response to chemical stimulus;response to external stimulus;response to extracellular stimulus;response to nutrient;response to nutrient levels;response to retinoic acid;re…	18	18	18	48.1	48.1	48.1	38.287	0	323.31	203010000000	840	1.86991	0.630259	-0.243555	-0.228648	O14828;O14828-2	Secretory carrier-associated membrane protein 3	SCAMP3
27.3335	27.4215	27.8201	27.6481	27.5604	27.4691	27.3882			amine biosynthetic process;amine metabolic process;biosynthetic process;carboxylic acid biosynthetic process;carboxylic acid metabolic process;cellular amine metabolic process;cellular amino acid biosynthetic process;cellular amino acid metabolic process;cellular biosynthetic process;cellular ketone metabolic process;cellular metabolic process;cellular modified amino acid biosynthetic process;cel…	29	29	29	28.7	28.7	28.7	137.46	0	86.398	9439900000	129	0.244196	0.871501	-0.0832047	-0.073185	O14841	5-oxoprolinase	OPLAH
29.5612	28.376	29.1427	29.2635	27.8972	28.8832	27.462			amine catabolic process;amine metabolic process;branched chain family amino acid catabolic process;branched chain family amino acid metabolic process;carboxylic acid catabolic process;carboxylic acid metabolic process;catabolic process;cellular amine metabolic process;cellular amino acid catabolic process;cellular amino acid metabolic process;cellular catabolic process;cellular ketone metabolic p…	12	12	12	40.8	40.8	40.8	46.36	0	108.23	35311000000	210	1.08985	0.266	-1.00504	-0.687709	O14874;O14874-2;O14874-3	[3-methyl-2-oxobutanoate dehydrogenase [lipoamide]] kinase, mitochondrial	BCKDK
25.9418	26.1265	25.4351	25.7639	33.4818	33.4391	32.1328	+	LFQ intensity A549_NS5Bwt_LFQ intensity A549_NS5Bmut	biological regulation;cell surface receptor linked signaling pathway;cellular process;cellular response to chemical stimulus;cellular response to cytokine stimulus;cellular response to interferon-alpha;cellular response to organic substance;cellular response to stimulus;cellular response to type I interferon;cytokine-mediated signaling pathway;defense response;defense response to virus;immune eff…	36	36	36	84.9	84.9	84.9	55.984	0	323.31	121040000000	581	4.96333	0	7.20111	5.10966	O14879	Interferon-induced protein with tetratricopeptide repeats 3	IFIT3
29.0799	29.7678	29.8234	29.9369	30.4442	30.4138	30.0814			biological regulation;cellular metabolic process;cellular process;cellular response to stimulus;lipid metabolic process;metabolic process;oxidation-reduction process;primary metabolic process;regulation of biological process;regulation of cellular process;response to stimulus;signal transduction;small molecule metabolic process;xenobiotic metabolic process	9	9	9	75	75	75	16.516	0	323.31	233280000000	543	1.34435	0.358311	0.661136	0.529253	O14880	Microsomal glutathione S-transferase 3	MGST3
28.2572	27.1482	27.2261	27.4688	27.4135	27.6576	27.683			cellular component assembly;cellular component assembly at cellular level;cellular component organization;cellular component organization at cellular level;cellular component organization or biogenesis;cellular component organization or biogenesis at cellular level;cellular macromolecular complex assembly;cellular macromolecular complex subunit organization;cellular macromolecule metabolic proces…	6	6	6	31.2	31.2	31.2	28.155	0	15.763	10063000000	66	0.0684152	0.928438	0.059636	0.0455814	O14893-3;O14893-2;O14893	Gem-associated protein 2	GEMIN2
30.964	30.9385	31.0539	31.111	30.6705	30.8775	29.8399			biological regulation;cell surface receptor linked signaling pathway;cellular process;cellular response to stimulus;intracellular signal transduction;negative regulation of biological process;negative regulation of cell communication;negative regulation of cell proliferation;negative regulation of cellular process;negative regulation of protein localization at cell surface;negative regulation of …	7	7	7	83.1	83.1	83.1	13.735	0	117.33	72131000000	291	1.02328	0.431308	-0.554234	-0.436603	O14907	Tax1-binding protein 3	TAX1BP3
31.2218	30.6925	30.8372	30.8504	31.3287	30.7657	30.4278			biological regulation;cell communication;cell migration;cell motility;cell surface receptor linked signaling pathway;cell-cell signaling;cellular component movement;cellular process;cellular response to stimulus;endothelial cell migration;establishment of localization;establishment of localization in cell;establishment of protein localization;glutamate secretion;G-protein coupled receptor protein…	18	18	18	58.3	58.3	58.3	36.049	0	221.6	76833000000	388	0.0831978	0.924025	-0.0597065	-0.0474899	O14908;O14908-2	PDZ domain-containing protein GIPC1	GIPC1
29.1341	29.21	29.2789	29.0187	29.2123	29.5536	29.3612			activation of immune response;activation of innate immune response;antigen receptor-mediated signaling pathway;B cell homeostasis;biological regulation;cell surface receptor linked signaling pathway;cellular macromolecule metabolic process;cellular metabolic process;cellular process;cellular protein metabolic process;cellular response to chemical stimulus;cellular response to cytokine stimulus;ce…	27	27	26	45.6	45.6	44.6	86.563	0	184.24	24522000000	274	1.0115	0.664422	0.215271	0.194684	O14920;O14920-2;O14920-4	Inhibitor of nuclear factor kappa-B kinase subunit beta	IKBKB
29.2296	30.0192	30.3526	30.3232	29.9399	30.4657	30.5437			cellular macromolecule metabolic process;cellular metabolic process;cellular process;cellular protein metabolic process;establishment of localization;establishment of localization in cell;establishment of protein localization;establishment of protein localization in mitochondrion;establishment of protein localization to organelle;intracellular protein transport;intracellular transport;macromolecu…	9	9	9	45	45	45	21.943	0	217.05	79455000000	364	0.420936	0.610963	0.335268	0.248747	O14925;Q5SRD1	Mitochondrial import inner membrane translocase subunit Tim23;Putative mitochondrial import inner membrane translocase subunit Tim23B	TIMM23;TIMM23B
31.8209	31.5433	32.0037	32.0919	31.8974	31.7993	31.6739			biological regulation;cellular component assembly;cellular component assembly at cellular level;cellular component organization;cellular component organization at cellular level;cellular component organization or biogenesis;cellular component organization or biogenesis at cellular level;cellular macromolecular complex assembly;cellular macromolecular complex subunit organization;cellular macromol…	18	18	18	49.4	49.4	49.4	49.512	0	323.31	201010000000	820	0.189664	0.885617	-0.0747835	-0.0648473	O14929;O14929-2	Histone acetyltransferase type B catalytic subunit	HAT1
26.3447	27.5068	27.5241	27.9274	31.9364	32.1667	32.1817	+	LFQ intensity A549_NS5Bwt_LFQ intensity A549_NS5Bmut	biological regulation;biosynthetic process;catabolic process;cell surface receptor linked signaling pathway;cellular biosynthetic process;cellular catabolic process;cellular macromolecule biosynthetic process;cellular macromolecule catabolic process;cellular macromolecule metabolic process;cellular metabolic process;cellular nitrogen compound metabolic process;cellular process;cellular protein me…	12	12	12	81	81	81	17.769	0	304.44	39769000000	136	4.08854	0	4.76921	3.38463	O14933;O14933-2	Ubiquitin/ISG15-conjugating enzyme E2 L6	UBE2L6
30.0303	30.2082	30.3075	30.0458	29.9489	29.6292	30.0368			biological adhesion;biological regulation;calcium ion import;calcium ion transmembrane transport;calcium ion transport;cation transport;cell adhesion;cell communication;cell-cell signaling;cellular component organization;cellular component organization at cellular level;cellular component organization or biogenesis;cellular component organization or biogenesis at cellular level;cellular metabolic…	45	45	45	47.3	47.3	47.3	102.11	0	250.68	90737000000	747	1.05872	0.612887	-0.276263	-0.244431	O14936-3;O14936;O14936-4;O14936-6;O14936-2	Peripheral plasma membrane protein CASK	CASK
26.7849	27.3023	27.0057	27.0221	26.9266	27.0586	27.0064			biological regulation;biosynthetic process;carboxylic acid biosynthetic process;carboxylic acid metabolic process;catabolic process;cellular biosynthetic process;cellular component organization;cellular component organization at cellular level;cellular component organization or biogenesis;cellular component organization or biogenesis at cellular level;cellular ketone metabolic process;cellular li…	19	19	18	24.1	24.1	23.4	105.99	0	48.913	9927100000	112	0.0878245	0.960651	-0.0315963	-0.0279742	O14939;O14939-4;O14939-3	Phospholipase D2	PLD2
30.4753	30.3333	30.5958	30.4734	30.6756	30.132	30.5522			anatomical structure development;cell development;cellular developmental process;cellular metabolic process;cellular process;central nervous system neuron development;cerebellar Purkinje cell layer development;developmental process;electron transport chain;forebrain neuron development;generation of precursor metabolites and energy;hippocampus development;hypothalamus development;metabolic process…	10	10	10	68.3	68.3	68.3	9.9062	0	70.843	182930000000	687	0.0367375	0.982506	-0.0162331	-0.0140962	O14949	Cytochrome b-c1 complex subunit 8	UQCRQ
33.5014	32.9442	33.0783	33.4092	33.2591	33.0633	33.1831			axon guidance;biological adhesion;biological regulation;cell adhesion;cell surface receptor linked signaling pathway;cell-cell adhesion;cellular process;cellular response to stimulus;chemotaxis;enzyme linked receptor protein signaling pathway;ephrin receptor signaling pathway;homotypic cell-cell adhesion;intracellular signal transduction;locomotion;multicellular organismal process;muscle contract…	18	18	1	83.7	83.7	17.4	19.779	0	323.31	490670000000	1345	0.149455	0.905878	-0.064764	-0.0556496	O14950;P24844	Myosin regulatory light chain 12B;Myosin regulatory light polypeptide 9	MYL12B;MYL9
31.9844	31.842	31.5006	31.6773	31.5672	31.3814	31.7004			biological regulation;cell surface receptor linked signaling pathway;cellular component organization;cellular component organization or biogenesis;cellular localization;cellular macromolecule localization;cellular membrane organization;cellular process;cellular protein localization;cellular response to stimulus;endosome to lysosome transport;endosome transport;enzyme linked receptor protein signa…	36	36	36	41.8	41.8	41.8	86.191	0	264.45	212760000000	1131	0.646294	0.691721	-0.201387	-0.175758	O14964;O14964-2	Hepatocyte growth factor-regulated tyrosine kinase substrate	HGS
29.5153	29.4145	29.3784	29.2218	29.3975	28.9614	29.5915			anaphase-promoting complex-dependent proteasomal ubiquitin-dependent protein catabolic process;anterior/posterior axis specification;axis specification;biological regulation;catabolic process;cell cycle;cell cycle phase;cell cycle process;cell division;cellular catabolic process;cellular component assembly;cellular component assembly at cellular level;cellular component organization;cellular comp…	17	16	16	49.9	47.9	47.9	45.809	0	132.4	28683000000	306	0.144042	0.904411	-0.0657139	-0.056082	O14965	Aurora kinase A	AURKA
28.8575	29.0525	28.877	28.7938	29.0544	28.9347	28.2671			binding of sperm to zona pellucida;cell recognition;cell-cell recognition;cellular component assembly;cellular component organization;cellular component organization or biogenesis;cellular macromolecule metabolic process;cellular metabolic process;cellular process;cellular process involved in reproduction;cellular protein metabolic process;fertilization;macromolecular complex assembly;macromolecu…	18	18	18	37.7	37.7	37.7	70.038	0	69.637	24735000000	244	0.27137	0.790866	-0.143128	-0.117787	O14967;O14967-2	Calmegin	CLGN
27.5936	28.2349	28.4975	28.2369	28.7597	29.2732	27.4689			establishment of localization;establishment of localization in cell;establishment of protein localization;intracellular protein transport;intracellular transport;protein transport;transport	10	10	10	42.1	42.1	42.1	33.01	0	117.47	15702000000	190	0.295215	0.61828	0.359886	0.239363	O14972;O14972-2	Down syndrome critical region protein 3	DSCR3
31.7869	31.6714	31.5873	31.4442	31.2126	31.5152	31.5094			biological regulation;cell cycle;cell cycle phase;cell cycle process;cellular component organization;cellular component organization at cellular level;cellular component organization or biogenesis;cellular component organization or biogenesis at cellular level;cellular macromolecule metabolic process;cellular metabolic process;cellular process;cellular protein metabolic process;cellular response …	68	68	67	52.2	52.2	51.3	115.28	0	323.31	264490000000	1850	0.856611	0.673249	-0.210051	-0.18763	O14974;O14974-4;O14974-3;O14974-2;O14974-5	Protein phosphatase 1 regulatory subunit 12A	PPP1R12A
32.297	32.299	32.3621	31.9845	32.5846	32.6844	32.5089			bile acid biosynthetic process;bile acid metabolic process;biosynthetic process;carboxylic acid biosynthetic process;carboxylic acid catabolic process;carboxylic acid metabolic process;catabolic process;cellular biosynthetic process;cellular catabolic process;cellular ketone metabolic process;cellular lipid catabolic process;cellular lipid metabolic process;cellular metabolic process;cellular pro…	41	41	41	61.6	61.6	61.6	70.311	0	323.31	426100000000	1590	1.65226	0.524247	0.356985	0.32182	O14975;O14975-2	Very long-chain acyl-CoA synthetase	SLC27A2
30.0616	29.7456	29.9028	30.1449	29.6345	29.3987	29.6756			anatomical structure development;anatomical structure morphogenesis;biological regulation;cell cycle;cell development;cell differentiation;cellular component disassembly;cellular component disassembly at cellular level;cellular component organization;cellular component organization at cellular level;cellular component organization or biogenesis;cellular component organization or biogenesis at cel…	37	37	37	31.6	31.6	31.6	143.19	0	323.31	40244000000	373	1.57232	0.50302	-0.394168	-0.349737	O14976;O14976-2	Cyclin-G-associated kinase	GAK
32.404	32.2426	32.1131	32.1995	32.2619	31.9882	32.3649			biological regulation;biosynthetic process;cellular biosynthetic process;cellular macromolecule biosynthetic process;cellular macromolecule metabolic process;cellular metabolic process;cellular nitrogen compound metabolic process;cellular process;macromolecule biosynthetic process;macromolecule metabolic process;metabolic process;nitrogen compound metabolic process;nucleic acid metabolic process;…	28	26	7	49.8	47.4	18.6	46.437	0	302.07	431450000000	1159	0.107351	0.954231	-0.0347789	-0.0310933	O14979	Heterogeneous nuclear ribonucleoprotein D-like	HNRNPDL
34.1214	34.3376	34.4848	34.3317	34.1219	34.2963	34.3498			biological regulation;cell cycle;cell surface receptor linked signaling pathway;cellular localization;cellular macromolecule localization;cellular process;cellular protein localization;cellular response to stimulus;enzyme linked receptor protein signaling pathway;establishment of localization;establishment of localization in cell;establishment of organelle localization;establishment of protein lo…	68	68	68	66.1	66.1	66.1	123.38	0	323.31	964260000000	3331	0.238698	0.902918	-0.0628805	-0.0568789	O14980	Exportin-1	XPO1
29.8727	29.8026	30.3946	29.948	29.9283	29.8824	29.6481			biological regulation;negative regulation of binding;negative regulation of biological process;negative regulation of biosynthetic process;negative regulation of cellular biosynthetic process;negative regulation of cellular macromolecule biosynthetic process;negative regulation of cellular metabolic process;negative regulation of cellular process;negative regulation of chromatin binding;negative …	59	59	59	36.3	36.3	36.3	206.89	0	186.89	52188000000	615	0.473691	0.719659	-0.184834	-0.157478	O14981	TATA-binding protein-associated factor 172	BTAF1
30.6034	30.5875	30.4073	30.3218	30.3766	30.3575	30.363			axon ensheathment;biological regulation;cell cycle process;cellular component assembly;cellular component assembly at cellular level;cellular component organization;cellular component organization at cellular level;cellular component organization or biogenesis;cellular component organization or biogenesis at cellular level;cellular process;centrosome duplication;centrosome organization;cytoskelet…	39	39	37	34	34	33	144.27	0	323.31	51889000000	454	0.655995	0.816011	-0.114329	-0.10569	O15013-7;O15013-5;O15013-4;O15013-6;O15013	Rho guanine nucleotide exchange factor 10	ARHGEF10
27.7409	27.6332	27.8135	27.6346	27.3459	27.4934	27.1381				30	30	30	30.1	30.1	30.1	151.19	0	224.93	26960000000	340	1.88597	0.503645	-0.379742	-0.345004	O15014	Zinc finger protein 609	ZNF609
31.8532	31.5967	31.5734	31.6646	31.942	31.6014	31.9043			anatomical structure development;cellular component organization;cellular component organization at cellular level;cellular component organization or biogenesis;cellular component organization or biogenesis at cellular level;cellular process;COPII vesicle coating;developmental process;endoplasmic reticulum organization;establishment of localization;establishment of protein localization;organelle …	80	80	3	48.3	48.3	2.6	254.13	0	323.31	213950000000	1876	0.561156	0.77077	0.143885	0.128775	O15027-5	Protein transport protein Sec16A	SEC16A
30.8709	30.5793	30.59	30.6043	30.6105	30.4909	30.6941			anatomical structure development;anatomical structure formation involved in morphogenesis;biological regulation;brain development;cell proliferation;cell surface receptor linked signaling pathway;cellular process;cellular response to stimulus;developmental process;neural precursor cell proliferation;neural tube closure;neuroblast proliferation;organ development;positive regulation of axonogenesis…	65	65	64	42.2	42.2	41.8	205.12	0	323.31	149470000000	1309	0.263431	0.902919	-0.0626143	-0.0571016	O15031	Plexin-B2	PLXNB2
31.8107	31.7542	31.6568	31.7448	31.8046	31.5367	31.6711			cellular macromolecule metabolic process;cellular metabolic process;cellular nitrogen compound metabolic process;cellular process;macromolecule metabolic process;metabolic process;nitrogen compound metabolic process;nucleic acid metabolic process;nucleobase-containing compound metabolic process;primary metabolic process;RNA metabolic process;RNA processing	62	62	62	56.9	56.9	56.9	118.29	0	323.31	260380000000	1709	0.411816	0.884685	-0.0708213	-0.0658903	O15042;O15042-2;O15042-3	U2 snRNP-associated SURP motif-containing protein	U2SURP
27.1924	27.6616	27.3642	27.3167	27.3863	27.5497	27.6416			biological regulation;biosynthetic process;cellular biosynthetic process;cellular component organization;cellular component organization at cellular level;cellular component organization or biogenesis;cellular component organization or biogenesis at cellular level;cellular macromolecule biosynthetic process;cellular macromolecule metabolic process;cellular metabolic process;cellular nitrogen comp…	25	25	24	18.6	18.6	18	186.03	0	81.574	14795000000	198	0.475266	0.777615	0.142144	0.125434	O15047	Histone-lysine N-methyltransferase SETD1A	SETD1A
28.0499	26.3427	27.9708	28.1308	26.7294	25.5023	25.8033				25	25	25	9.8	9.8	9.8	336.22	0	24.554	8151500000	53	1.37715	0.0906429	-1.61192	-1.0116	O15050	TPR and ankyrin repeat-containing protein 1	TRANK1
29.3688	29.427	29.4329	29.3905	28.7869	28.9834	28.9942			biosynthetic process;cellular biosynthetic process;cellular lipid metabolic process;cellular metabolic process;cellular process;dephosphorylation;glycerolipid biosynthetic process;glycerolipid metabolic process;glycerophospholipid biosynthetic process;glycerophospholipid metabolic process;lipid biosynthetic process;lipid metabolic process;lipid modification;metabolic process;organophosphate metab…	30	30	30	26.5	26.5	26.5	165.54	0	132.74	23986000000	249	3.34888	0.412312	-0.483272	-0.456266	O15056;O15056-2;O15056-3	Synaptojanin-2	SYNJ2
30.0682	29.6644	29.8204	30.0991	29.8164	29.8152	29.7435			cellular component organization;cellular component organization at cellular level;cellular component organization or biogenesis;cellular component organization or biogenesis at cellular level;cellular process;cytoskeleton organization;intermediate filament cytoskeleton organization;intermediate filament-based process;organelle organization	59	59	59	42.6	42.6	42.6	172.77	0	258.66	55266000000	583	0.427063	0.810641	-0.121338	-0.107916	O15061;O15061-2	Synemin	SYNM
28.4348	28.4107	28.1994	28.3953	28.0049	28.2453	28.1966			anterograde axon cargo transport;antigen processing and presentation;antigen processing and presentation of exogenous antigen;antigen processing and presentation of exogenous peptide antigen;antigen processing and presentation of exogenous peptide antigen via MHC class II;antigen processing and presentation of peptide antigen;antigen processing and presentation of peptide antigen via MHC class II…	25	24	18	36.8	35.3	27.7	85.124	0	148.51	17887000000	150	1.19868	0.665706	-0.211078	-0.193872	O15066	Kinesin-like protein KIF3B;Kinesin-like protein KIF3B, N-terminally processed	KIF3B
33.7852	33.493	33.5474	33.6953	33.4968	33.6825	33.643			amine metabolic process;biosynthetic process;carboxylic acid metabolic process;cellular amine metabolic process;cellular amino acid metabolic process;cellular aromatic compound metabolic process;cellular biosynthetic process;cellular ketone metabolic process;cellular metabolic process;cellular nitrogen compound biosynthetic process;cellular nitrogen compound metabolic process;cellular process;'de…	74	74	74	75.3	75.3	75.3	144.73	0	323.31	793530000000	3357	0.0889108	0.970134	-0.0227887	-0.0208624	O15067	Phosphoribosylformylglycinamidine synthase	PFAS
29.6143	29.7073	29.6788	29.5071	29.8566	28.7313	28.6965				31	31	27	35	35	30.7	112.96	0	247.18	37661000000	292	0.794522	0.462541	-0.532089	-0.402156	O15084;O15084-4;O15084-1;O15084-2	Serine/threonine-protein phosphatase 6 regulatory ankyrin repeat subunit A	ANKRD28
27.1005	27.0943	26.8454	27.0344	26.862	26.911	25.9723			actin cytoskeleton organization;actin filament-based process;axon guidance;biological regulation;cell surface receptor linked signaling pathway;cellular component movement;cellular component organization;cellular component organization at cellular level;cellular component organization or biogenesis;cellular component organization or biogenesis at cellular level;cellular process;cellular response …	34	34	34	27.9	27.9	27.9	172.24	0	48.914	10533000000	123	0.796212	0.504057	-0.436879	-0.345415	O15085-2;O15085	Rho guanine nucleotide exchange factor 11	ARHGEF11
29.8825	29.625	29.299	29.4773	29.5397	29.0865	29.0331			cellular macromolecule metabolic process;cellular metabolic process;cellular nitrogen compound metabolic process;cellular process;macromolecule metabolic process;metabolic process;ncRNA metabolic process;ncRNA processing;nitrogen compound metabolic process;nucleic acid metabolic process;nucleobase-containing compound metabolic process;primary metabolic process;RNA metabolic process;RNA processing…	23	23	23	42.9	42.9	42.9	67.315	0	190.27	55960000000	552	0.86295	0.55679	-0.351162	-0.293002	O15091;O15091-2;O15091-4	Mitochondrial ribonuclease P protein 3	KIAA0391
28.665	29.2029	29.0452	28.8331	28.6926	28.5452	29.0097			activation of immune response;activation of innate immune response;anatomical structure development;anatomical structure morphogenesis;antigen receptor-mediated signaling pathway;biological regulation;body fluid secretion;cell differentiation;cell proliferation;cell surface receptor linked signaling pathway;cellular developmental process;cellular macromolecule metabolic process;cellular metabolic…	22	21	21	35.4	34.4	34.4	84.639	0	61.449	13601000000	163	0.459414	0.718228	-0.187401	-0.158722	O15111	Inhibitor of nuclear factor kappa-B kinase subunit alpha	CHUK
29.2355	29.1831	29.6373	29.5839	29.2846	29.7068	28.9973			catabolic process;cellular catabolic process;cellular macromolecule catabolic process;cellular macromolecule metabolic process;cellular metabolic process;cellular nitrogen compound metabolic process;cellular process;deadenylation-dependent decapping of nuclear-transcribed mRNA;exonucleolytic nuclear-transcribed mRNA catabolic process involved in deadenylation-dependent decay;gene expression;histo…	6	6	6	64.7	64.7	64.7	15.179	0	102.09	22142000000	179	0.136114	0.884894	-0.0803712	-0.0658254	O15116	U6 snRNA-associated Sm-like protein LSm1	LSM1
28.4416	29.3068	29.3428	29.3369	28.971	29.1791	29.1573			adult behavior;adult locomotory behavior;adult walking behavior;alcohol metabolic process;autophagy;behavior;bile acid metabolic process;biological regulation;carbohydrate metabolic process;carboxylic acid metabolic process;catabolic process;cellular carbohydrate metabolic process;cellular catabolic process;cellular component organization;cellular component organization or biogenesis;cellular ket…	24	24	24	20.4	20.4	20.4	142.17	0	256.91	112430000000	629	0.0056452	0.993987	-0.00456524	-0.00359931	O15118;O15118-2	Niemann-Pick C1 protein	NPC1
25.7768	26.6594	26.4021	26.2509	26.4594	26.8683	25.3064			aging;anatomical structure development;anatomical structure formation involved in morphogenesis;anatomical structure morphogenesis;anterior/posterior axis specification;anterior/posterior axis specification, embryo;appendage morphogenesis;atrioventricular bundle cell differentiation;axis specification;biological regulation;blood vessel development;branching involved in mammary gland duct morphoge…	9	9	9	18.9	18.9	18.9	77.178	0	30.091	3379800000	46	0.0470852	0.935432	-0.060929	-0.0420618	O15119-2;O15119;O15119-3	T-box transcription factor TBX3	TBX3
26.8955	27.953	27.1344	27.4919	27.9612	27.895	27.0475			acylglycerol biosynthetic process;acylglycerol metabolic process;anatomical structure development;biological regulation;biosynthetic process;carboxylic acid biosynthetic process;carboxylic acid metabolic process;CDP-diacylglycerol biosynthetic process;CDP-diacylglycerol metabolic process;cellular biosynthetic process;cellular ketone metabolic process;cellular lipid metabolic process;cellular meta…	6	6	6	21.2	21.2	21.2	30.914	0	37.323	10210000000	117	0.299885	0.664429	0.265848	0.194472	O15120;O15120-2	1-acyl-sn-glycerol-3-phosphate acyltransferase beta	AGPAT2
29.8481	29.4324	29.5493	29.132	29.3101	28.9508	28.9042			biosynthetic process;carboxylic acid biosynthetic process;carboxylic acid metabolic process;cellular biosynthetic process;cellular ketone metabolic process;cellular lipid metabolic process;cellular metabolic process;cellular process;fatty acid biosynthetic process;fatty acid metabolic process;lipid biosynthetic process;lipid metabolic process;membrane lipid biosynthetic process;membrane lipid met…	7	7	7	31.3	31.3	31.3	37.866	0	121.12	26650000000	194	1.05735	0.494451	-0.4354	-0.361183	O15121	Sphingolipid delta(4)-desaturase DES1	DEGS1
30.554	30.3742	30.705	30.2656	30.4006	30.4944	30.6492			cellular component organization;cellular component organization or biogenesis;cellular membrane organization;cellular process;endocytosis;establishment of localization;establishment of localization in cell;establishment of protein localization;exocytosis;Golgi vesicle transport;intracellular transport;membrane invagination;membrane organization;post-Golgi vesicle-mediated transport;protein transp…	15	15	15	40.5	40.5	40.5	37.92	0	289.56	144530000000	719	0.113194	0.94607	0.040003	0.0354035	O15126;O15126-2	Secretory carrier-associated membrane protein 1	SCAMP1
29.346	29.3038	29.2725	29.4844	29.3169	29.5388	29.4164			cellular process;establishment of localization;establishment of localization in cell;establishment of protein localization;Golgi vesicle transport;intracellular transport;post-Golgi vesicle-mediated transport;protein transport;transport;vesicle-mediated transport	6	6	6	17	17	17	36.648	0	323.31	51854000000	273	0.408116	0.882191	0.0723972	0.0672161	O15127	Secretory carrier-associated membrane protein 2	SCAMP2
32.5574	32.4247	32.4588	32.2265	32.4185	32.7407	32.4951			actin cytoskeleton organization;actin filament organization;actin filament-based process;actin nucleation;Arp2/3 complex-mediated actin nucleation;biological regulation;cellular component movement;cellular component organization;cellular component organization at cellular level;cellular component organization or biogenesis;cellular component organization or biogenesis at cellular level;cellular p…	29	29	27	62.4	62.4	56.2	40.949	0	323.31	490330000000	1503	0.527658	0.78714	0.134576	0.120636	O15143	Actin-related protein 2/3 complex subunit 1B	ARPC1B
33.6187	33.4098	33.4173	33.326	33.3489	33.5592	33.2301			actin cytoskeleton organization;actin filament organization;actin filament-based process;actin nucleation;Arp2/3 complex-mediated actin nucleation;axon guidance;biological regulation;cell surface receptor linked signaling pathway;cellular component movement;cellular component organization;cellular component organization at cellular level;cellular component organization or biogenesis;cellular comp…	35	35	35	85.7	85.7	85.7	34.333	0	323.31	772040000000	1519	0.232748	0.902467	-0.0635751	-0.0573251	O15144	Actin-related protein 2/3 complex subunit 2	ARPC2
32.2578	32.4835	32.2013	32.3615	32.485	32.6618	31.8383			actin cytoskeleton organization;actin filament organization;actin filament-based process;actin nucleation;Arp2/3 complex-mediated actin nucleation;axon guidance;biological regulation;cell surface receptor linked signaling pathway;cellular component movement;cellular component organization;cellular component organization at cellular level;cellular component organization or biogenesis;cellular comp…	14	14	14	68	68	68	20.546	0	239.28	333640000000	704	0.00348287	0.996041	0.00233491	0.00191084	O15145	Actin-related protein 2/3 complex subunit 3	ARPC3
27.9554	26.5933	27.1381	27.0174	28.4577	26.5513	27.9654			cellular component organization;cellular component organization at cellular level;cellular component organization or biogenesis;cellular component organization or biogenesis at cellular level;cellular membrane fusion;cellular membrane organization;cellular process;ER to Golgi vesicle-mediated transport;establishment of localization;establishment of localization in cell;establishment of protein lo…	2	2	2	24.6	24.6	24.6	13.289	0	61.631	18243000000	130	0.349326	0.546427	0.482045	0.304147	O15155;O15155-2	BET1 homolog	BET1
25.1677	27.0904	26.3589	26.8691	24.2341	26.5245	26.5743			anatomical structure development;biological regulation;biosynthetic process;cell differentiation;cellular biosynthetic process;cellular developmental process;cellular macromolecule biosynthetic process;cellular macromolecule metabolic process;cellular metabolic process;cellular nitrogen compound metabolic process;cellular process;developmental process;ectoderm development;macromolecule biosynthet…	6	6	6	16	16	16	58.026	0	19.721	4610400000	59	0.29909	0.51956	-0.593913	-0.326006	O15156;O15156-2	Zinc finger and BTB domain-containing protein 7B	ZBTB7B
30.3744	30.4803	30.4034	30.3942	30.4193	30.9353	30.3545			biological regulation;biosynthetic process;cellular biosynthetic process;cellular macromolecule biosynthetic process;cellular macromolecule metabolic process;cellular metabolic process;cellular nitrogen compound metabolic process;cellular process;defense response;gene expression;immune response;immune system process;innate immune response;macromolecule biosynthetic process;macromolecule metabolic…	17	17	17	61.8	61.8	61.8	39.249	0	288.87	97703000000	516	0.441305	0.763515	0.156613	0.135458	O15160;O15160-2	DNA-directed RNA polymerases I and III subunit RPAC1	POLR1C
27.5751	27.3864	27.5374	27.413	30.0548	31.5527	30.733	+	LFQ intensity A549_NS5Bwt_LFQ intensity A549_NS5Bmut	acute inflammatory response;acute-phase response;apoptosis;biological regulation;biosynthetic process;cell activation;cell death;cellular biosynthetic process;cellular component organization;cellular component organization or biogenesis;cellular lipid metabolic process;cellular membrane organization;cellular metabolic process;cellular process;death;defense response;defense response to virus;glyce…	8	8	8	36.7	36.7	36.7	26.825	0	132.29	39592000000	134	3.55147	0	3.30215	2.41665	O15162-2;O15162	Phospholipid scramblase 1	PLSCR1
28.472	28.6076	28.3283	29.0002	28.1512	28.5959	28.2585			biological regulation;biosynthetic process;calcium ion homeostasis;catabolic process;cation homeostasis;cellular biosynthetic process;cellular macromolecule biosynthetic process;cellular macromolecule metabolic process;cellular metabolic process;cellular nitrogen compound metabolic process;cellular process;cellular protein metabolic process;cellular response to chemical stimulus;cellular response…	30	28	28	39	38	38	116.83	0	120.09	18147000000	268	0.604435	0.639494	-0.266784	-0.221509	O15164;O15164-2	Transcription intermediary factor 1-alpha	TRIM24
32.0648	32.0471	31.8617	32.0226	31.6375	31.8421	31.9575			biological regulation;cellular process;cellular response to chemical stimulus;cellular response to endogenous stimulus;cellular response to hormone stimulus;cellular response to organic substance;cellular response to steroid hormone stimulus;cellular response to stimulus;hormone-mediated signaling pathway;regulation of biological process;regulation of cellular process;response to chemical stimulu…	14	13	13	52.5	52.5	52.5	23.818	0	202.91	262550000000	488	0.963683	0.696808	-0.186682	-0.170368	O15173;O15173-2	Membrane-associated progesterone receptor component 2	PGRMC2
31.8233	31.9633	31.9682	32.0924	31.6942	31.5148	31.5041			cellular component assembly;cellular component assembly at cellular level;cellular component organization;cellular component organization at cellular level;cellular component organization or biogenesis;cellular component organization or biogenesis at cellular level;cellular macromolecular complex assembly;cellular macromolecular complex subunit organization;cellular macromolecule metabolic proces…	14	14	14	72.9	72.9	72.9	14.582	0	262.33	168020000000	769	2.27502	0.493601	-0.390749	-0.360792	O15212	Prefoldin subunit 6	PFDN6
30.505	29.8056	29.8345	30.1598	30.1789	29.8844	30.2425			cellular macromolecule metabolic process;cellular metabolic process;cellular nitrogen compound metabolic process;cellular process;macromolecule metabolic process;maturation of SSU-rRNA;maturation of SSU-rRNA from tricistronic rRNA transcript (SSU-rRNA, 5.8S rRNA, LSU-rRNA);metabolic process;ncRNA metabolic process;ncRNA processing;nitrogen compound metabolic process;nucleic acid metabolic process…	34	34	34	59.3	59.3	59.3	68.07	0	254.43	100330000000	763	0.0412398	0.969851	0.0257061	0.0211604	O15213	WD repeat-containing protein 46	WDR46
30.8809	30.7447	30.7754	30.752	31.1108	30.7469	31.0582			biological regulation;biosynthetic process;cellular biosynthetic process;cellular macromolecule biosynthetic process;cellular macromolecule metabolic process;cellular metabolic process;cellular nitrogen compound metabolic process;cellular process;macromolecule biosynthetic process;macromolecule metabolic process;metabolic process;negative regulation of biological process;negative regulation of bi…	49	49	49	59.7	59.7	59.7	77.672	0	323.31	165350000000	1271	0.879938	0.703654	0.18371	0.166692	O15226;O15226-2	NF-kappa-B-repressing factor	NKRF
28.0661	29.1927	29.2714	28.8928	29.2463	29.0824	29.7418			anatomical structure formation involved in morphogenesis;anatomical structure morphogenesis;biosynthetic process;carboxylic acid biosynthetic process;carboxylic acid metabolic process;cell junction assembly;cell junction organization;cell-cell junction assembly;cell-cell junction organization;cellular biosynthetic process;cellular component assembly;cellular component assembly at cellular level;c…	37	37	37	54.1	54.1	54.1	77.187	0	323.31	85571000000	533	0.640072	0.494207	0.501077	0.366877	O15228;O15228-2	Dihydroxyacetone phosphate acyltransferase	GNPAT
29.2389	29.0141	29.1539	28.9523	28.7932	28.7748	28.7902			ameboidal cell migration;anatomical structure development;anatomical structure formation involved in morphogenesis;anatomical structure morphogenesis;angiogenesis;biological adhesion;biological regulation;branching involved in salivary gland morphogenesis;branching involved in ureteric bud morphogenesis;branching morphogenesis of a tube;cell adhesion;cell differentiation;cell junction assembly;ce…	104	104	103	35.6	35.6	35.2	399.73	0	323.31	126110000000	1470	1.95599	0.569871	-0.303702	-0.281918	O15230	Laminin subunit alpha-5	LAMA5
29.9858	29.9882	29.989	29.9328	29.3498	29.0906	29.2652				27	27	1	47.7	47.7	2.3	73.612	0	189.53	31203000000	314	4.00692	0.263435	-0.738741	-0.693085	O15231-3;O15231-2	Zinc finger protein 185	ZNF185
28.0322	28.069	28.3485	28.2326	27.5744	27.6856	27.5057			biological regulation;catabolic process;cellular catabolic process;cellular localization;cellular macromolecule catabolic process;cellular macromolecule localization;cellular macromolecule metabolic process;cellular metabolic process;cellular nitrogen compound metabolic process;cellular process;establishment of localization;establishment of RNA localization;gene expression;intracellular mRNA loca…	12	12	12	24.2	24.2	24.2	76.277	0	43.149	11681000000	147	2.72417	0.358048	-0.582006	-0.530311	O15234	Protein CASC3	CASC3
28.3881	28.6344	28.3678	28.8061	28.9762	28.9309	25.1089			biosynthetic process;cellular biosynthetic process;cellular component disassembly;cellular component disassembly at cellular level;cellular component organization;cellular component organization at cellular level;cellular component organization or biogenesis;cellular component organization or biogenesis at cellular level;cellular macromolecular complex disassembly;cellular macromolecular complex …	7	7	7	45.7	45.7	45.7	15.173	0	46.521	61579000000	251	0.343501	0.44231	-0.877083	-0.421788	O15235	28S ribosomal protein S12, mitochondrial	MRPS12
25.5062	26.3945	26.885	26.3088	27.8663	27.1202	26.4868			cellular metabolic process;cellular process;electron transport chain;generation of precursor metabolites and energy;metabolic process;mitochondrial electron transport, NADH to ubiquinone;oxidation-reduction process;respiratory electron transport chain;small molecule metabolic process	2	2	2	34.3	34.3	34.3	8.0723	0	5.5185	3516000000	29	0.91503	0.315507	0.884163	0.599527	O15239	NADH dehydrogenase [ubiquinone] 1 alpha subcomplex subunit 1	NDUFA1
31.0909	30.7371	31.2559	30.621	30.5788	29.7851	30.1587			carboxylic acid catabolic process;carboxylic acid metabolic process;catabolic process;cellular catabolic process;cellular ketone metabolic process;cellular lipid catabolic process;cellular lipid metabolic process;cellular metabolic process;cellular process;fatty acid beta-oxidation;fatty acid beta-oxidation using acyl-CoA oxidase;fatty acid catabolic process;fatty acid metabolic process;fatty aci…	21	21	21	37.1	37.1	37.1	77.628	0	74.279	70577000000	173	1.46654	0.316845	-0.752004	-0.596763	O15254;O15254-2	Peroxisomal acyl-coenzyme A oxidase 3	ACOX3
30.6757	30.1475	30.3171	30.4017	30.324	30.5018	30.6156			biological regulation;cellular component organization;cellular component organization or biogenesis;cellular localization;cellular macromolecule localization;cellular membrane organization;cellular process;cellular protein localization;establishment of localization;establishment of localization in cell;Golgi vesicle transport;intracellular transport;localization;macromolecule localization;membran…	7	7	7	33.7	33.7	33.7	22.958	0	174.27	67359000000	305	0.259115	0.855646	0.0949661	0.0826865	O15258	Protein RER1	RER1
31.6419	31.934	31.9832	31.2526	31.1918	31.0047	31.5733			biological regulation;cellular component organization;cellular component organization at cellular level;cellular component organization or biogenesis;cellular component organization or biogenesis at cellular level;cellular process;Golgi organization;organelle organization;positive regulation of biological process;positive regulation of cellular component organization;positive regulation of cellul…	7	7	7	30.1	30.1	30.1	30.394	0	220.94	269760000000	427	0.900453	0.494934	-0.446313	-0.359043	O15260;O15260-2;O15260-3	Surfeit locus protein 4	SURF4
30.8997	30.9796	31.3221	31.3982	30.8483	30.8557	30.5905			alcohol biosynthetic process;alcohol metabolic process;amine metabolic process;biosynthetic process;cellular biosynthetic process;cellular lipid metabolic process;cellular metabolic process;cellular nitrogen compound biosynthetic process;cellular nitrogen compound metabolic process;cellular process;ceramide biosynthetic process;ceramide metabolic process;lipid biosynthetic process;lipid metabolic…	30	30	30	68.9	68.9	68.9	52.743	0	323.31	209430000000	1147	1.18762	0.512955	-0.385026	-0.33098	O15269	Serine palmitoyltransferase 1	SPTLC1
29.5546	29.5064	29.4482	29.639	29.4462	29.758	29.5924			alcohol biosynthetic process;alcohol metabolic process;amine metabolic process;biosynthetic process;cellular biosynthetic process;cellular lipid metabolic process;cellular metabolic process;cellular nitrogen compound biosynthetic process;cellular nitrogen compound metabolic process;cellular process;ceramide biosynthetic process;ceramide metabolic process;lipid biosynthetic process;lipid metabolic…	28	28	27	56	56	54.8	62.924	0	302.43	75879000000	630	0.284615	0.902979	0.0617986	0.0567379	O15270	Serine palmitoyltransferase 2	SPTLC2
25.7418	25.3991	25.9901	26.6542	25.5798	28.308	28.3071			anatomical structure development;biological regulation;cell cycle checkpoint;cell development;cellular component organization;cellular component organization at cellular level;cellular component organization or biogenesis;cellular component organization or biogenesis at cellular level;cellular developmental process;cellular macromolecule metabolic process;cellular metabolic process;cellular nitro…	12	12	12	25.6	25.6	25.6	68.553	0	25.286	3028100000	56	0.860336	0.202574	1.45201	0.796525	O15287	Fanconi anemia group G protein	FANCG
32.0011	31.8886	31.8819	31.92	31.4657	31.6214	31.5638			apoptosis;biological regulation;carbohydrate metabolic process;cell communication;cell death;cellular carbohydrate metabolic process;cellular component organization;cellular component organization at cellular level;cellular component organization or biogenesis;cellular component organization or biogenesis at cellular level;cellular macromolecule metabolic process;cellular metabolic process;cellul…	62	62	4	62.6	62.6	2.8	116.92	0	323.31	212890000000	1532	3.16542	0.498056	-0.372605	-0.354879	O15294;O15294-2;O15294-4	UDP-N-acetylglucosamine--peptide N-acetylglucosaminyltransferase 110 kDa subunit	OGT
32.0024	32.1285	31.9843	31.9522	31.9757	31.8082	31.7241			alcohol biosynthetic process;alcohol metabolic process;biosynthetic process;carbohydrate biosynthetic process;carbohydrate metabolic process;cellular biosynthetic process;cellular carbohydrate biosynthetic process;cellular carbohydrate metabolic process;cellular macromolecule metabolic process;cellular metabolic process;cellular nitrogen compound metabolic process;cellular process;cellular protei…	23	23	21	67.1	67.1	63.8	28.082	0	134.48	205830000000	640	1.18406	0.702406	-0.180886	-0.167964	O15305	Phosphomannomutase 2	PMM2
28.9124	29.2347	29.1679	29.4129	29.353	28.7933	28.7228			autophagy;catabolic process;cellular catabolic process;cellular metabolic process;cellular process;metabolic process	17	17	17	30	30	30	68.86	0	131.03	42768000000	301	0.487326	0.673932	-0.225609	-0.186909	O15321;O15321-2	Transmembrane 9 superfamily member 1	TM9SF1
28.9486	28.8894	29.1103	28.9826	27.6788	28.292	28.3405			biological regulation;biosynthetic process;calcium ion homeostasis;cation homeostasis;cellular biosynthetic process;cellular calcium ion homeostasis;cellular cation homeostasis;cellular chemical homeostasis;cellular divalent inorganic cation homeostasis;cellular homeostasis;cellular ion homeostasis;cellular lipid metabolic process;cellular metabolic process;cellular metal ion homeostasis;cellular…	26	26	26	35.9	35.9	35.9	104.74	0	165.03	21056000000	221	2.27744	0.232745	-0.878995	-0.740808	O15327	Type II inositol 3,4-bisphosphate 4-phosphatase	INPP4B
31.6298	31.8594	31.6916	31.6549	31.7436	31.7658	31.9734			biological regulation;cell surface receptor linked signaling pathway;cellular component organization;cellular component organization at cellular level;cellular component organization or biogenesis;cellular component organization or biogenesis at cellular level;cellular localization;cellular macromolecule localization;cellular process;cellular protein localization;cellular response to chemical sti…	35	35	32	50.4	50.4	47.5	75.25	0	323.31	218390000000	1165	0.640395	0.808212	0.118648	0.109194	O15344;O15344-2	E3 ubiquitin-protein ligase Midline-1	MID1
32.1058	32.0948	32.0563	31.9312	31.7277	31.8763	31.9404			biological regulation;cellular component organization;cellular component organization at cellular level;cellular component organization or biogenesis;cellular component organization or biogenesis at cellular level;cellular macromolecule metabolic process;cellular metabolic process;cellular nitrogen compound metabolic process;cellular process;chromatin modification;chromatin organization;chromatin…	17	15	15	60.5	55	55	22.98	0	323.31	389270000000	848	1.42374	0.674657	-0.198875	-0.185716	O15347	High mobility group protein B3	HMGB3
33.1514	32.8382	32.6738	32.5868	32.7474	32.4655	32.6751			biological regulation;cell cycle arrest;cell cycle process;cellular macromolecule metabolic process;cellular metabolic process;cellular process;cellular protein metabolic process;dephosphorylation;macromolecule metabolic process;macromolecule modification;metabolic process;negative regulation of biological process;negative regulation of cell cycle;negative regulation of cellular process;peptidyl-…	32	32	32	61.2	61.2	61.2	59.271	0	323.31	468400000000	1725	0.504657	0.719813	-0.183218	-0.157498	O15355	Protein phosphatase 1G	PPM1G
29.3905	29.3431	29.2974	29.5804	29.0459	29.3779	28.9049			actin cytoskeleton organization;actin filament organization;actin filament-based process;alcohol metabolic process;biological adhesion;biological regulation;biosynthetic process;carbohydrate metabolic process;cell adhesion;cellular biosynthetic process;cellular carbohydrate metabolic process;cellular component organization;cellular component organization at cellular level;cellular component organ…	41	41	40	42.7	42.7	41.9	138.6	0	139.17	31108000000	250	1.0571	0.597444	-0.2933	-0.257631	O15357;O15357-2	Phosphatidylinositol 3,4,5-trisphosphate 5-phosphatase 2	INPPL1
32.9807	32.9641	32.8484	32.7747	32.8887	32.6806	32.6438			biological regulation;biosynthetic process;cellular biosynthetic process;cellular component assembly;cellular component assembly at cellular level;cellular component organization;cellular component organization at cellular level;cellular component organization or biogenesis;cellular component organization or biogenesis at cellular level;cellular macromolecular complex assembly;cellular macromolec…	38	38	38	70.1	70.1	70.1	63.972	0	323.31	485560000000	1797	0.875121	0.75259	-0.154249	-0.142017	O15371;O15371-3;O15371-2	Eukaryotic translation initiation factor 3 subunit D	EIF3D
32.7181	32.4667	32.406	32.5365	32.6291	32.5573	32.2327			biological regulation;biosynthetic process;cellular biosynthetic process;cellular component assembly;cellular component assembly at cellular level;cellular component organization;cellular component organization at cellular level;cellular component organization or biogenesis;cellular component organization or biogenesis at cellular level;cellular macromolecular complex assembly;cellular macromolec…	29	29	29	77	77	77	39.93	0	323.31	345170000000	1154	0.17448	0.914602	-0.0587943	-0.0520476	O15372	Eukaryotic translation initiation factor 3 subunit H	EIF3H
27.7237	27.4691	27.6518	27.1663	27.622	27.884	27.4924			biological regulation;biosynthetic process;cell surface receptor linked signaling pathway;cellular biosynthetic process;cellular component assembly;cellular component assembly at cellular level;cellular component organization;cellular component organization at cellular level;cellular component organization or biogenesis;cellular component organization or biogenesis at cellular level;cellular lipi…	12	11	11	36.7	34.8	34.8	48.847	0	78.367	10924000000	110	0.402986	0.757249	0.16338	0.138951	O15379;O15379-2	Histone deacetylase 3	HDAC3
28.2814	28.2314	28.2026	28.5788	28.1412	28.4253	28.1903				31	31	31	45	45	45	95.05	0	139.92	24128000000	330	0.224795	0.889463	-0.0713107	-0.0633297	O15381;O15381-5;O15381-2;O15381-3;O15381-4	Nuclear valosin-containing protein-like	NVL
31.2002	31.3199	31.1115	31.0062	30.6627	31.0539	31.0239			amine biosynthetic process;amine catabolic process;amine metabolic process;biological regulation;biosynthetic process;branched chain family amino acid biosynthetic process;branched chain family amino acid catabolic process;branched chain family amino acid metabolic process;carboxylic acid biosynthetic process;carboxylic acid catabolic process;carboxylic acid metabolic process;catabolic process;ce…	26	26	26	67.6	67.6	67.6	44.287	0	323.31	220640000000	1016	0.920491	0.642393	-0.245958	-0.217396	O15382;O15382-2	Branched-chain-amino-acid aminotransferase, mitochondrial	BCAT2
29.9588	29.5446	29.6446	29.3967	29.3981	29.5449	29.9708			biological regulation;cellular process;cellular response to stimulus;establishment of localization;establishment of localization in cell;establishment of protein localization;gene expression;intracellular protein transport;intracellular transport;macromolecule metabolic process;metabolic process;protein transport;regulation of biological process;regulation of cellular process;response to stimulus…	23	22	22	25.7	24.8	24.8	119.94	0	101.58	29416000000	237	0.00287389	0.996668	0.00174761	0.00145493	O15397;O15397-2	Importin-8	IPO8
28.4836	28.3603	28.5023	28.0184	29.0693	26.4933	28.1963			biological regulation;cellular component assembly;cellular component assembly at cellular level;cellular component organization;cellular component organization at cellular level;cellular component organization or biogenesis;cellular component organization or biogenesis at cellular level;cellular localization;cellular membrane fusion;cellular membrane organization;cellular process;establishment of…	12	12	12	54.8	54.8	54.8	27.4	0	133.9	48902000000	369	0.264998	0.597496	-0.421487	-0.255978	O15400-2;O15400	Syntaxin-7	STX7
29.7722	29.5443	29.8816	29.5301	29.3461	29.1431	28.8435			anion transport;biological regulation;blood coagulation;carboxylic acid metabolic process;carboxylic acid transport;cell migration;cell motility;cellular component movement;cellular ketone metabolic process;cellular metabolic process;cellular process;coagulation;establishment of localization;hemostasis;immune system process;ion transmembrane transport;ion transport;lactate transmembrane transport…	9	9	9	20.4	20.4	20.4	49.469	0	48.808	29478000000	206	1.80028	0.389842	-0.57113	-0.492593	O15427	Monocarboxylate transporter 4	SLC16A3
31.5979	31.5542	31.6832	31.6073	31.079	31.3858	31.2686			bile acid and bile salt transport;bile acid metabolic process;carboxylic acid metabolic process;carboxylic acid transport;cellular ketone metabolic process;cellular metabolic process;cellular process;establishment of localization;lipid metabolic process;metabolic process;monocarboxylic acid metabolic process;monocarboxylic acid transport;organic acid metabolic process;organic acid transport;organ…	53	50	50	36.3	34.8	34.8	169.34	0	323.31	154230000000	1070	2.19662	0.511503	-0.366156	-0.338644	O15438;O15438-4;O15438-2	Canalicular multispecific organic anion transporter 2	ABCC3
30.7549	30.7592	30.7957	30.7674	30.3672	30.5687	30.635			biological regulation;blood coagulation;cell activation;cellular process;coagulation;establishment of localization;establishment of localization in cell;exocytosis;hemostasis;metabolic process;multicellular organismal process;oxidation-reduction process;platelet activation;platelet degranulation;positive regulation of biological process;positive regulation of cell proliferation;positive regulatio…	54	53	53	41.8	41.3	41.3	149.52	0	323.31	118410000000	863	1.80891	0.629939	-0.245663	-0.229974	O15439;O15439-2;O15439-3;O15439-4	Multidrug resistance-associated protein 4	ABCC4
30.1167	29.8624	29.9535	29.8273	30.049	29.7203	29.4786			biological regulation;biosynthetic process;cell surface receptor linked signaling pathway;cellular biosynthetic process;cellular macromolecule biosynthetic process;cellular macromolecule metabolic process;cellular metabolic process;cellular nitrogen compound metabolic process;cellular process;cellular response to stimulus;enzyme linked receptor protein signaling pathway;gene expression;macromolec…	30	30	30	74.3	74.3	74.3	54.985	0	323.31	142010000000	844	0.550434	0.708395	-0.190683	-0.164661	O15446;O15446-2	DNA-directed RNA polymerase I subunit RPA34	CD3EAP
29.5907	29.4726	29.7989	29.8854	29.8338	29.5239	29.391			4-hydroxyproline metabolic process;amine metabolic process;carboxylic acid metabolic process;cellular amine metabolic process;cellular amino acid metabolic process;cellular ketone metabolic process;cellular macromolecule metabolic process;cellular metabolic process;cellular modified amino acid metabolic process;cellular nitrogen compound metabolic process;cellular process;cellular protein metabol…	24	24	1	53.8	53.8	1.3	60.901	0	306.29	111860000000	823	0.270618	0.84408	-0.103991	-0.0899041	O15460	Prolyl 4-hydroxylase subunit alpha-2	P4HA2
26.8616	27.1023	27.649	27.6709	27.5761	27.6452	26.7017			biological regulation;cellular process;cellular response to stimulus;macromolecule metabolic process;metabolic process;primary metabolic process;protein metabolic process;proteolysis;regulation of biological process;regulation of cellular process;response to stimulus;signal transduction	15	15	15	28.3	28.3	28.3	73.168	0	23.413	7034800000	113	0.0127198	0.986438	-0.0132597	-0.00983167	O15484	Calpain-5	CAPN5
30.5679	30.5554	30.6534	30.2663	30.3201	30.7048	30.432			cellular component organization;cellular component organization at cellular level;cellular component organization or biogenesis;cellular component organization or biogenesis at cellular level;cellular membrane fusion;cellular membrane organization;cellular process;endosome transport;ER to Golgi vesicle-mediated transport;establishment of localization;establishment of localization in cell;establis…	15	15	15	68.7	68.7	68.7	22.417	0	177.92	89467000000	421	0.0639603	0.969135	-0.0250877	-0.022042	O15498;O15498-2	Synaptobrevin homolog YKT6	YKT6
28.2605	27.4834	27.6779	27.6972	28.3883	27.7998	28.3689			biological regulation;biosynthetic process;carbohydrate metabolic process;carbohydrate transport;cell cycle;cell cycle process;cell surface receptor linked signaling pathway;cellular biosynthetic process;cellular component disassembly;cellular component disassembly at cellular level;cellular component organization;cellular component organization at cellular level;cellular component organization o…	14	14	14	42.3	42.3	42.3	44.871	0	164.96	13829000000	160	0.761976	0.52279	0.405936	0.323323	O15504;O15504-2	Nucleoporin-like protein 2	NUPL2
31.9122	31.7098	31.7251	31.9863	31.4035	31.553	31.7467			actin cytoskeleton organization;actin filament organization;actin filament-based process;actin nucleation;Arp2/3 complex-mediated actin nucleation;axon guidance;biological regulation;cell migration;cell motility;cell surface receptor linked signaling pathway;cellular component movement;cellular component organization;cellular component organization at cellular level;cellular component organizatio…	14	14	13	80.1	80.1	80.1	16.32	0	311.25	190290000000	511	1.14817	0.620112	-0.265584	-0.237929	O15511;O15511-2	Actin-related protein 2/3 complex subunit 5	ARPC5
25.6704	26.4625	26.4755	26.7998	27.2233	25.2408	25.1853			adult behavior;behavior;biological regulation;biosynthetic process;blood coagulation;cation homeostasis;cellular biosynthetic process;cellular cation homeostasis;cellular chemical homeostasis;cellular homeostasis;cellular ion homeostasis;cellular macromolecule biosynthetic process;cellular macromolecule metabolic process;cellular metabolic process;cellular monovalent inorganic cation homeostasis;…	10	5	5	52.5	32.7	32.7	17.849	0	8.6096	7923500000	41	0.310372	0.56292	-0.468892	-0.287887	O15525	Transcription factor MafG	MAFG
28.7275	28.6049	28.7381	28.5035	27.9601	28.3401	27.6736			actin cytoskeleton organization;actin filament-based process;activation of immune response;activation of innate immune response;activation of protein kinase activity;activation of protein kinase B activity;anatomical structure development;antigen receptor-mediated signaling pathway;biological regulation;biosynthetic process;blood coagulation;calcium-mediated signaling;cell activation;cell communi…	20	20	2	51.1	51.1	8.1	63.151	0	31.445	8764900000	107	1.87217	0.33957	-0.652273	-0.555422	O15530;O15530-3;O15530-5;Q6A1A2;O15530-4	3-phosphoinositide-dependent protein kinase 1;Putative 3-phosphoinositide-dependent protein kinase 2	PDPK1;PDPK2P
27.8485	28.6573	28.7098	28.2145	30.2196	30.2642	29.9043			amide transport;antigen processing and presentation;antigen processing and presentation of endogenous antigen;antigen processing and presentation of endogenous peptide antigen;antigen processing and presentation of endogenous peptide antigen via MHC class I;antigen processing and presentation of exogenous antigen;antigen processing and presentation of exogenous peptide antigen;antigen processing …	9	9	9	36.2	36.2	36.2	43.885	0	98.103	125770000000	301	2.99974	0.0243889	1.77182	1.40846	O15533-2;O15533;O15533-3	Tapasin	TAPBP
27.7495	28.4646	28.1604	27.9749	27.7848	27.8696	28.1232				15	15	14	47.5	47.5	44.9	38.787	0	120.62	17853000000	211	0.34475	0.76386	-0.161473	-0.134772	O15541	RING finger protein 113A	RNF113A
33.5846	34.0037	33.9614	33.7922	33.8195	34.0102	33.9229			cellular macromolecule metabolic process;cellular metabolic process;cellular nitrogen compound metabolic process;cellular process;macromolecule metabolic process;metabolic process;mRNA metabolic process;mRNA processing;nitrogen compound metabolic process;nuclear mRNA splicing, via spliceosome;nucleic acid metabolic process;nucleobase-containing compound metabolic process;primary metabolic process…	59	59	58	66.2	66.2	65	90.932	0	323.31	1278400000000	3996	0.275386	0.871464	0.0820586	0.0731483	O43143	Pre-mRNA-splicing factor ATP-dependent RNA helicase DHX15	DHX15
29.8176	29.5599	29.5939	29.3597	29.2234	29.3775	29.3891			biosynthetic process;cellular biosynthetic process;cellular macromolecule biosynthetic process;cellular macromolecule metabolic process;cellular metabolic process;cellular nitrogen compound metabolic process;cellular process;gene expression;macromolecule biosynthetic process;macromolecule metabolic process;metabolic process;mRNA capping;mRNA metabolic process;mRNA processing;nitrogen compound met…	23	23	23	51.3	51.3	51.3	54.843	0	208.6	48210000000	391	1.05423	0.634148	-0.252786	-0.225778	O43148;O43148-2	mRNA cap guanine-N7 methyltransferase	RNMT
29.5166	29.6271	29.3668	29.5918	29.3101	29.6246	29.3747				65	65	65	26.7	26.7	26.7	331.07	0	228.19	27604000000	354	0.360129	0.859748	-0.0890989	-0.0806053	O43149	Zinc finger ZZ-type and EF-hand domain-containing protein 1	ZZEF1
27.8972	27.293	27.3519	27.4452	26.7715	27.0551	25.8275			biological regulation;positive regulation of catalytic activity;positive regulation of molecular function;regulation of biological process;regulation of catalytic activity;regulation of metabolic process;regulation of molecular function	16	13	13	22.1	20	20	106.98	0	82.801	5740700000	57	1.36825	0.259474	-0.945463	-0.700193	O43150-2;O43150	Arf-GAP with SH3 domain, ANK repeat and PH domain-containing protein 2	ASAP2
29.4597	29.406	29.3734	29.4121	29.6135	28.988	29.2407			biological regulation;regulation of biological process;regulation of cellular process;regulation of response to stimulus;regulation of signal transduction;regulation of signaling;regulation of TOR signaling cascade	25	25	25	27.4	27.4	27.4	122.07	0	134.28	35940000000	217	0.367857	0.796801	-0.132088	-0.114516	O43156	TELO2-interacting protein 1 homolog	TTI1
30.5727	30.0611	30.4398	30.329	30.5094	29.8473	30.0618			biological regulation;biosynthetic process;carbon catabolite regulation of transcription;cell communication;cellular biosynthetic process;cellular component organization;cellular component organization at cellular level;cellular component organization or biogenesis;cellular component organization or biogenesis at cellular level;cellular macromolecule biosynthetic process;cellular macromolecule me…	22	22	22	57	57	57	50.714	0	258.35	99756000000	669	0.448649	0.692371	-0.211194	-0.174871	O43159	Ribosomal RNA-processing protein 8	RRP8
32.6467	32.8134	32.9028	32.5933	33.0256	32.8565	32.9662			metabolic process;oxidation-reduction process	12	12	12	74	74	74	16.694	0	323.31	357660000000	827	1.11394	0.66524	0.210363	0.19217	O43169	Cytochrome b5 type B	CYB5B
31.6582	31.5895	31.5426	31.2024	31.3903	31.3877	31.11			cellular macromolecule metabolic process;cellular metabolic process;cellular nitrogen compound metabolic process;cellular process;gene expression;macromolecule metabolic process;metabolic process;mRNA metabolic process;mRNA processing;nitrogen compound metabolic process;nuclear mRNA splicing, via spliceosome;nucleic acid metabolic process;nucleobase-containing compound metabolic process;primary m…	35	35	35	78.1	78.1	78.1	58.32	0	323.31	263410000000	1509	0.664482	0.690608	-0.202166	-0.176875	O43172-2;O43172	U4/U6 small nuclear ribonucleoprotein Prp4	PRPF4
31.6438	31.4999	31.4518	31.6453	32.0025	32.2328	32.2739			amine biosynthetic process;amine metabolic process;anatomical structure development;aspartate family amino acid metabolic process;biological regulation;biosynthetic process;brain development;carboxylic acid biosynthetic process;carboxylic acid metabolic process;cell cycle arrest;cell cycle process;cell development;cell projection organization;cellular amine metabolic process;cellular amino acid b…	28	28	28	54	54	54	56.65	0	323.31	366880000000	1567	2.9306	0.339287	0.609569	0.558265	O43175	D-3-phosphoglycerate dehydrogenase	PHGDH
30.8265	29.2925	29.0907	30.099	30.0664	29.2656	29.8416			anatomical structure development;biological regulation;brain development;cAMP-mediated signaling;cellular component assembly;cellular component assembly at cellular level;cellular component biogenesis;cellular component organization;cellular component organization at cellular level;cellular component organization or biogenesis;cellular component organization or biogenesis at cellular level;cellul…	9	9	9	53.1	53.1	53.1	20.108	0	49.405	88744000000	238	0.0711572	0.88058	-0.102627	-0.0678996	O43181	NADH dehydrogenase [ubiquinone] iron-sulfur protein 4, mitochondrial	NDUFS4
30.7173	30.9487	30.9688	30.9855	31.1473	30.9374	31.1876			antigen processing and presentation;antigen processing and presentation of exogenous antigen;antigen processing and presentation of exogenous peptide antigen;antigen processing and presentation of exogenous peptide antigen via MHC class II;antigen processing and presentation of peptide antigen;antigen processing and presentation of peptide antigen via MHC class II;antigen processing and presentat…	28	27	27	74.6	72	72	54.099	0	323.31	116670000000	643	0.923942	0.699517	0.185677	0.168973	O43237;O43237-2	Cytoplasmic dynein 1 light intermediate chain 2	DYNC1LI2
33.5007	33.7194	33.6109	33.6763	33.6257	33.6143	33.6495			activation of immune response;activation of innate immune response;anaphase-promoting complex-dependent proteasomal ubiquitin-dependent protein catabolic process;antigen processing and presentation;antigen processing and presentation of exogenous antigen;antigen processing and presentation of exogenous peptide antigen;antigen processing and presentation of exogenous peptide antigen via MHC class …	53	53	53	72.8	72.8	72.8	60.977	0	323.31	681960000000	2489	0.0177676	0.994175	0.00300916	0.00284699	O43242;O43242-2	26S proteasome non-ATPase regulatory subunit 3	PSMD3
28.9365	28.9546	29.0058	28.9358	28.8703	28.9225	29.1046			anatomical structure morphogenesis;biological regulation;cell migration;cell migration in hindbrain;cell motility;cell part morphogenesis;cell projection morphogenesis;cell projection organization;cellular component morphogenesis;cellular component movement;cellular component organization;cellular component organization at cellular level;cellular component organization or biogenesis;cellular comp…	19	19	19	45.2	45.2	45.2	47.343	0	176.22	45080000000	342	0.0420821	0.989095	0.00763003	0.00718093	O43251-8;O43251-6;O43251-5;O43251;O43251-10;O43251-2;O43251-4;O43251-9;O43251-7;Q9NWB1-3;Q9NWB1-4;Q9NWB1-5;Q9NWB1;Q9NWB1-2;O43251-3	RNA binding protein fox-1 homolog 2;RNA binding protein fox-1 homolog 1	RBFOX2;RBFOX1
31.1719	31.5255	31.3832	31.2891	31.1973	31.3388	31.0012			3'-phosphoadenosine 5'-phosphosulfate biosynthetic process;3'-phosphoadenosine 5'-phosphosulfate metabolic process;amine metabolic process;aminoglycan metabolic process;anatomical structure development;biosynthetic process;carbohydrate metabolic process;cellular biosynthetic process;cellular metabolic process;cellular nitrogen compound biosynthetic process;cellular nitrogen compound metabolic pro…	31	28	28	51.1	46.6	46.6	70.832	0	323.31	130120000000	868	0.631713	0.746623	-0.163335	-0.145761	O43252	Bifunctional 3-phosphoadenosine 5-phosphosulfate synthase 1;Sulfate adenylyltransferase;Adenylyl-sulfate kinase	PAPSS1
30.3801	30.6358	30.7548	30.6625	30.3052	30.1255	30.238			biological regulation;cell cycle;cell cycle checkpoint;cell cycle phase;cell cycle process;cell division;cellular component assembly;cellular component organization;cellular component organization at cellular level;cellular component organization or biogenesis;cellular component organization or biogenesis at cellular level;cellular localization;cellular macromolecule localization;cellular process…	40	40	40	65.1	65.1	65.1	88.828	0	323.31	64692000000	579	1.84754	0.502751	-0.385433	-0.348945	O43264;O43264-2	Centromere/kinetochore protein zw10 homolog	ZW10
28.1144	28.1197	27.1653	27.646	28.5242	28.0777	26.0074			amine metabolic process;aminoglycan biosynthetic process;aminoglycan metabolic process;biosynthetic process;carbohydrate biosynthetic process;carbohydrate metabolic process;cellular biosynthetic process;cellular carbohydrate metabolic process;cellular macromolecule metabolic process;cellular metabolic process;cellular process;cellular protein metabolic process;glycosaminoglycan biosynthetic proce…	3	3	3	9.5	9.5	9.5	45.118	0.00012369	3.2974	26530000000	119	0.118202	0.76581	-0.224934	-0.132131	O43286	Beta-1,4-galactosyltransferase 5	B4GALT5
31.748	31.5335	31.4348	31.5147	31.5682	31.3813	31.6357			biological regulation;cell cycle arrest;cell cycle process;cellular component assembly;cellular component assembly at cellular level;cellular component organization;cellular component organization at cellular level;cellular component organization or biogenesis;cellular component organization or biogenesis at cellular level;cellular macromolecular complex assembly;cellular macromolecular complex s…	59	59	59	61.1	61.1	61.1	90.254	0	323.31	282480000000	1665	0.105603	0.96215	-0.0293673	-0.0266588	O43290	U4/U6.U5 tri-snRNP-associated protein 1	SART1
29.7114	29.1873	29.6018	29.0899	29.5991	29.8861	29.2462			attachment of GPI anchor to protein;biological regulation;cellular component assembly;cellular component organization;cellular component organization or biogenesis;cellular macromolecule metabolic process;cellular metabolic process;cellular process;cellular protein metabolic process;C-terminal protein amino acid modification;C-terminal protein lipidation;macromolecular complex assembly;macromolec…	15	15	15	23.3	23.3	23.3	67.622	0	47.759	40143000000	274	0.315018	0.747952	0.179554	0.145065	O43292;O43292-2	Glycosylphosphatidylinositol anchor attachment 1 protein	GPAA1
28.0893	27.8162	28.1779	28.1107	27.2961	27.6453	27.862			apoptosis;biological regulation;biosynthetic process;cell death;cell differentiation;cellular biosynthetic process;cellular component organization;cellular component organization at cellular level;cellular component organization or biogenesis;cellular component organization or biogenesis at cellular level;cellular developmental process;cellular macromolecule biosynthetic process;cellular macromol…	18	18	16	37.9	37.9	35.7	52.535	0	26.22	18106000000	265	1.35712	0.468887	-0.447366	-0.383323	O43293;O43293-2	Death-associated protein kinase 3	DAPK3
28.3415	28.232	28.3578	28.2313	27.6087	27.7021	27.4317			anatomical structure morphogenesis;androgen receptor signaling pathway;biological adhesion;biological regulation;biosynthetic process;catabolic process;cell adhesion;cell differentiation;cell fate commitment;cell surface receptor linked signaling pathway;cellular biosynthetic process;cellular catabolic process;cellular developmental process;cellular macromolecule biosynthetic process;cellular mac…	19	19	19	61.8	61.8	61.8	49.814	0	321.23	26840000000	240	3.57892	0.275902	-0.709857	-0.658661	O43294;O43294-2	Transforming growth factor beta-1-induced transcript 1 protein	TGFB1I1
30.4269	29.9532	30.0576	30.0714	29.699	29.5273	29.5374				32	32	29	46.8	46.8	43.7	74.977	0	179.3	35410000000	311	2.03933	0.398619	-0.539421	-0.477032	O43301	Heat shock 70 kDa protein 12A	HSPA12A
25.2446	26.0719	25.4969	25.8119	24.0822	26.1171	27.0046			biological regulation;catabolic process;cellular catabolic process;cellular macromolecule catabolic process;cellular macromolecule metabolic process;cellular metabolic process;cellular nitrogen compound metabolic process;cellular process;macromolecule catabolic process;macromolecule metabolic process;metabolic process;mRNA catabolic process;mRNA metabolic process;nitrogen compound metabolic proce…	13	13	13	29.6	29.6	29.6	67.586	0	55.633	2372600000	50	0.0355548	0.930082	0.0783024	0.0446256	O43310;O43310-2	CBP80/20-dependent translation initiation factor	CTIF
28.8696	28.3915	28.5247	28.4873	28.7058	28.6863	28.8265			alcohol metabolic process;carbohydrate metabolic process;cellular carbohydrate metabolic process;cellular metabolic process;cellular process;inositol metabolic process;inositol phosphate metabolic process;metabolic process;organophosphate metabolic process;polyol metabolic process;primary metabolic process;small molecule metabolic process	25	25	21	26.3	26.3	21.5	138.1	0	117.01	15053000000	192	0.618282	0.732234	0.171258	0.151727	O43314-2;O43314	Inositol hexakisphosphate and diphosphoinositol-pentakisphosphate kinase 2	PPIP5K2
27.5919	28.0312	27.6576	27.6843	27.6586	27.6859	27.3847			activation of immune response;activation of innate immune response;activation of MAPK activity;activation of MAPKK activity;activation of NF-kappaB-inducing kinase activity;activation of protein kinase activity;anatomical structure formation involved in morphogenesis;angiogenesis;antigen receptor-mediated signaling pathway;apoptosis;biological regulation;biosynthetic process;cell death;cell surfa…	16	16	16	33	33	33	64.229	0	79.324	8957000000	103	0.52707	0.747143	-0.164872	-0.144409	O43318-2;O43318;O43318-4;O43318-3	Mitogen-activated protein kinase kinase kinase 7	MAP3K7
31.5112	31.0241	31.0967	30.7643	31.2821	31.0663	31.2213			amine metabolic process;amino acid activation;biological regulation;carboxylic acid metabolic process;cellular amine metabolic process;cellular amino acid metabolic process;cellular ketone metabolic process;cellular macromolecule metabolic process;cellular metabolic process;cellular nitrogen compound metabolic process;cellular process;gene expression;macromolecule metabolic process;metabolic proc…	13	13	13	74.1	74.1	74.1	19.81	0	160.84	138870000000	539	0.184251	0.866964	0.0908259	0.076268	O43324;O43324-2	Eukaryotic translation elongation factor 1 epsilon-1	EEF1E1
28.3526	27.4372	28.1243	28.5114	27.9504	27.8288	28.1358			activation of immune response;activation of innate immune response;activation of MAPK activity;adaptive immune response;antigen receptor-mediated signaling pathway;apoptosis;biological regulation;cell activation;cell death;cell proliferation;cell surface receptor linked signaling pathway;cellular macromolecule metabolic process;cellular metabolic process;cellular process;cellular protein metaboli…	17	17	17	50.9	50.9	50.9	61.194	0	127.36	10349000000	102	0.179279	0.81874	-0.134689	-0.104414	O43353;O43353-2	Receptor-interacting serine/threonine-protein kinase 2	RIPK2
29.2714	29.4364	29.416	29.5072	29.2837	29.4623	29.4266			anatomical structure development;cell differentiation;cellular developmental process;cellular process;cerebral cortex development;developmental process;neurogenesis	33	33	33	30.1	30.1	30.1	166.51	0	232.02	25855000000	288	0.0813863	0.979786	-0.0168843	-0.0157174	O43379-4;O43379	WD repeat-containing protein 62	WDR62
33.7563	33.8834	33.8117	33.8819	33.9781	34.0231	34.15			cellular macromolecule metabolic process;cellular metabolic process;cellular nitrogen compound metabolic process;cellular process;gene expression;macromolecule metabolic process;metabolic process;mRNA metabolic process;mRNA processing;nitrogen compound metabolic process;nuclear mRNA splicing, via spliceosome;nucleic acid metabolic process;nucleobase-containing compound metabolic process;primary m…	48	48	3	57.8	57.8	3	70.942	0	323.31	1708200000000	3757	1.92385	0.652621	0.217061	0.205496	O43390;O43390-3	Heterogeneous nuclear ribonucleoprotein R	HNRNPR
31.5082	31.2769	31.1509	31.1904	31.5623	31.1129	31.4515			assembly of spliceosomal tri-snRNP;cellular component assembly;cellular component assembly at cellular level;cellular component organization;cellular component organization at cellular level;cellular component organization or biogenesis;cellular component organization or biogenesis at cellular level;cellular macromolecular complex assembly;cellular macromolecular complex subunit organization;cell…	43	43	43	57.7	57.7	57.7	77.528	0	323.31	221670000000	1328	0.258072	0.857262	0.0939825	0.0819035	O43395	U4/U6 small nuclear ribonucleoprotein Prp3	PRPF3
32.505	32.0557	32.1006	32.0923	32.1551	31.9577	32.2741			biological regulation;cell redox homeostasis;cellular homeostasis;cellular macromolecule metabolic process;cellular metabolic process;cellular process;cellular protein metabolic process;cellular response to chemical stimulus;cellular response to oxidative stress;cellular response to stimulus;cellular response to stress;glycerol ether metabolic process;homeostatic process;macromolecule metabolic p…	22	22	22	69.6	69.6	69.6	32.251	0	323.31	224910000000	929	0.15287	0.915422	-0.0594193	-0.0517918	O43396	Thioredoxin-like protein 1	TXNL1
28.9392	28.7136	28.6458	28.1218	28.6204	27.2566	27.5157			biological regulation;regulation of biological process;regulation of cell proliferation;regulation of cellular process	23	2	2	88	6.5	6.5	21.45	0	8.0006	7044200000	47	0.987539	0.333016	-0.807549	-0.574654	O43399-4;O43399-3;O43399-2;O43399-6	Tumor protein D54	TPD52L2
32.6777	32.6868	32.5788	32.8525	32.628	32.4562	32.2124			biological regulation;regulation of biological process;regulation of cell proliferation;regulation of cellular process	26	26	5	85.6	85.6	14.4	24.853	0	323.31	313720000000	1165	1.10265	0.619808	-0.26675	-0.237921	O43399-7;O43399-5;O43399	Tumor protein D54	TPD52L2
27.6372	28.5208	28.4477	28.3927	27.8602	24.4401	28.5465				11	11	11	57.1	57.1	57.1	23.773	0	114.55	38930000000	211	0.543142	0.30525	-1.30066	-0.622301	O43402	ER membrane protein complex subunit 8	EMC8
27.4945	28.1118	27.7941	28.0404	26.7316	27.9984	26.0259			biological regulation;cellular process;cellular response to stimulus;negative regulation of biological process;negative regulation of cell proliferation;negative regulation of cellular process;regulation of biological process;regulation of cell proliferation;regulation of cellular process;response to stimulus;response to stress;signal transduction	14	14	14	21.9	21.9	21.9	87.703	0	22.132	5937200000	62	0.905542	0.304896	-0.941587	-0.62346	O43422;O43422-2	52 kDa repressor of the inhibitor of the protein kinase	PRKRIR
28.5132	28.6435	29.0345	28.6498	28.5932	27.9284	28.5077			biological adhesion;biological regulation;cell adhesion;cell surface receptor linked signaling pathway;cell-cell adhesion;cellular process;cellular response to chemical stimulus;cellular response to fibroblast growth factor stimulus;cellular response to growth factor stimulus;cellular response to organic substance;cellular response to stimulus;enzyme linked receptor protein signaling pathway;fibr…	18	18	18	56.6	56.6	56.6	41.21	0	54.409	18279000000	215	0.808192	0.549787	-0.367165	-0.301031	O43427-2;O43427	Acidic fibroblast growth factor intracellular-binding protein	FIBP
29.531	29.3376	29.2088	29.4241	29.3748	29.0212	29.4463			biological regulation;cell surface receptor linked signaling pathway;cellular process;cellular response to chemical stimulus;cellular response to cytokine stimulus;cellular response to organic substance;cellular response to stimulus;cytokine-mediated signaling pathway;posttranscriptional regulation of gene expression;regulation of biological process;regulation of biosynthetic process;regulation o…	56	48	46	35	30.7	30.3	176.65	0	172.78	40555000000	437	0.285146	0.854364	-0.0946374	-0.0832801	O43432;O43432-3;O43432-4	Eukaryotic translation initiation factor 4 gamma 3	EIF4G3
29.4884	29.8576	29.7131	29.7063	29.7647	29.9814	30.0693			biological regulation;cellular component assembly;cellular component organization;cellular component organization or biogenesis;cellular macromolecule metabolic process;cellular metabolic process;cellular nitrogen compound metabolic process;cellular process;cellular protein metabolic process;macromolecular complex assembly;macromolecular complex subunit organization;macromolecule metabolic proces…	14	14	14	82.5	82.5	82.5	19.208	0	204.44	87606000000	523	1.04699	0.638735	0.247142	0.22112	O43447;O43447-2	Peptidyl-prolyl cis-trans isomerase H	PPIH
26.4853	26.4099	27.5936	27.3457	25.0636	26.8554	27.1528			alcohol metabolic process;biological regulation;cellular macromolecule metabolic process;cellular metabolic process;cellular process;cellular protein metabolic process;cellular response to chemical stimulus;cellular response to organic substance;cellular response to stimulus;cellular response to stress;cellular response to topologically incorrect protein;cellular response to unfolded protein;chol…	6	6	6	12.3	12.3	12.3	57.443	0	24.764	10698000000	68	0.400086	0.494222	-0.60133	-0.364222	O43462	Membrane-bound transcription factor site-2 protease	MBTPS2
29.1926	29.3125	29.5525	29.5848	29.0583	28.5134	28.9091			adult behavior;adult locomotory behavior;adult walking behavior;anatomical structure development;behavior;biological regulation;catabolic process;cell communication;cell development;cellular catabolic process;cellular component organization;cellular component organization at cellular level;cellular component organization or biogenesis;cellular component organization or biogenesis at cellular leve…	17	17	16	49.8	49.8	46.9	48.84	0	65.833	37445000000	213	1.6737	0.38998	-0.583642	-0.496197	O43464;O43464-3;O43464-2	Serine protease HTRA2, mitochondrial	HTRA2
30.2621	29.9302	30.3448	30.5916	30.4073	30.4128	30.2769			carbohydrate metabolic process;cellular aldehyde metabolic process;cellular metabolic process;cellular process;metabolic process;primary metabolic process;small molecule metabolic process;xenobiotic metabolic process	15	15	10	47.1	47.1	34.3	39.589	0	182.66	87236000000	533	0.19646	0.87353	0.0834808	0.0716045	O43488	Aflatoxin B1 aldehyde reductase member 2	AKR7A2
31.8765	31.8912	31.9524	31.9742	31.9158	31.5621	31.8242			actin cytoskeleton organization;actin filament-based process;cellular component organization;cellular component organization at cellular level;cellular component organization or biogenesis;cellular component organization or biogenesis at cellular level;cellular process;cortical actin cytoskeleton organization;cortical cytoskeleton organization;cytoskeleton organization;organelle organization	76	76	16	71.8	71.8	17.7	112.59	0	323.31	309330000000	2069	0.813688	0.74983	-0.156261	-0.142972	O43491;O43491-3;O43491-2	Band 4.1-like protein 2	EPB41L2
25.4413	27.3701	27.6798	28.0832	28.1393	28.0839	28.9301				19	19	4	42.3	42.3	8.5	45.879	0	206.78	27252000000	412	0.824136	0.250774	1.24082	0.717239	O43493;O43493-5;O43493-3;O43493-7	Trans-Golgi network integral membrane protein 2	TGOLN2
27.3687	27.3971	26.9552	26.0476	27.4108	27.8173	27.2497			biological regulation;blood coagulation;catabolic process;cell cycle phase;cell cycle process;cellular catabolic process;cellular component organization;cellular component organization at cellular level;cellular component organization or biogenesis;cellular component organization or biogenesis at cellular level;cellular macromolecule catabolic process;cellular macromolecule metabolic process;cell…	10	10	10	34.8	34.8	34.8	42.189	0	55.473	4781100000	47	0.646607	0.465851	0.550433	0.393619	O43502;O43502-2	DNA repair protein RAD51 homolog 3	RAD51C
30.5257	30.4094	30.0561	30.2346	30.0424	30.0421	30.2619			biological regulation;cellular component organization;cellular component organization or biogenesis;cellular process;cellular response to acid;cellular response to amine stimulus;cellular response to amino acid stimulus;cellular response to chemical stimulus;cellular response to endogenous stimulus;cellular response to organic nitrogen;cellular response to organic substance;cellular response to s…	5	5	5	96.7	96.7	96.7	9.6138	0	323.31	60102000000	222	0.658683	0.702152	-0.190968	-0.168095	O43504	Ragulator complex protein LAMTOR5	LAMTOR5
26.5689	26.4276	25.2031	26.2482	26.0648	25.342	25.6256			biological regulation;biosynthetic process;cellular biosynthetic process;cellular macromolecule metabolic process;cellular metabolic process;cellular nitrogen compound metabolic process;cellular process;developmental process;gene expression;macromolecule metabolic process;metabolic process;negative regulation of biological process;negative regulation of cell differentiation;negative regulation of…	2	2	2	17.2	17.2	17.2	27.245	0	8.3252	1028500000	29	0.475886	0.541049	-0.434491	-0.308858	O43513	Mediator of RNA polymerase II transcription subunit 7	MED7
28.0285	28.2032	27.9589	28.0315	27.0649	27.2866	27.3028			actin cytoskeleton organization;actin filament organization;actin filament-based movement;actin filament-based process;actin polymerization or depolymerization;biological regulation;cellular component assembly;cellular component movement;cellular component organization;cellular component organization at cellular level;cellular component organization or biogenesis;cellular component organization o…	12	12	12	44.1	44.1	44.1	51.258	0	35.5	17834000000	145	3.64236	0.218519	-0.837475	-0.769079	O43516;O43516-3;O43516-2;O43516-4	WAS/WASL-interacting protein family member 1	WIPF1
26.707	26.9149	26.8854	26.7607	26.5986	26.8307	26.7758			biological regulation;cell cycle process;cellular macromolecule metabolic process;cellular metabolic process;cellular nitrogen compound metabolic process;cellular process;cellular response to stimulus;cellular response to stress;chromosome separation;DNA metabolic process;DNA recombination;DNA repair;double-strand break repair;double-strand break repair via homologous recombination;macromolecule …	12	12	12	36.7	36.7	36.7	37.849	0	21.563	8800800000	45	0.433506	0.86853	-0.0819454	-0.075669	O43542	DNA repair protein XRCC3	XRCC3
26.6951	27.1434	26.7396	26.5402	26.8357	26.0178	27.1864			cellular macromolecule metabolic process;cellular metabolic process;cellular process;cellular protein metabolic process;macromolecule metabolic process;macromolecule modification;metabolic process;primary metabolic process;protein autoubiquitination;protein metabolic process;protein modification by small protein conjugation;protein modification by small protein conjugation or removal;protein modi…	7	7	7	21.3	21.3	21.3	42.813	0	18.372	13287000000	127	0.111764	0.869526	-0.0995865	-0.0750361	O43567	E3 ubiquitin-protein ligase RNF13	RNF13
32.5404	32.679	32.5323	32.7826	32.5032	32.8718	32.1276			anion homeostasis;anion transport;bicarbonate transport;biological regulation;cellular metabolic process;cellular process;chemical homeostasis;chloride ion homeostasis;establishment of localization;homeostatic process;inorganic anion transport;ion homeostasis;ion transport;metabolic process;monovalent inorganic anion homeostasis;one-carbon metabolic process;organic anion transport;regulation of b…	13	13	13	47.5	47.5	47.5	38.407	0	323.31	427400000000	835	0.281613	0.802477	-0.132705	-0.111211	O43570-2;O43570	Carbonic anhydrase 12	CA12
28.4693	28.3011	28.1188	28.5524	28.1923	28.0311	28.2808			biological regulation;blood coagulation;cellular process;cellular response to stimulus;coagulation;hemostasis;localization;macromolecule localization;multicellular organismal process;negative regulation of biological process;negative regulation of cell communication;negative regulation of cellular process;negative regulation of G-protein coupled receptor protein signaling pathway;negative regulat…	13	13	13	24.9	24.9	24.9	73.817	0	59.897	12538000000	126	0.70732	0.697054	-0.192351	-0.17037	O43572	A-kinase anchor protein 10, mitochondrial	AKAP10
29.6068	29.9924	29.7499	30.2157	29.7691	29.9439	30.4421			cap-independent translational initiation;cellular component assembly;cellular component assembly at cellular level;cellular component disassembly;cellular component disassembly at cellular level;cellular component organization;cellular component organization at cellular level;cellular component organization or biogenesis;cellular component organization or biogenesis at cellular level;cellular mac…	14	14	14	60.1	60.1	60.1	22.092	0	323.31	86105000000	576	0.28451	0.766756	0.160516	0.130316	O43583	Density-regulated protein	DENR
30.8506	31.0214	30.9599	30.7556	30.8705	30.9151	31.0892			establishment of localization;establishment of localization in cell;establishment of protein localization;establishment of RNA localization;intracellular protein transport;intracellular transport;nuclear export;nuclear transport;nucleic acid transport;nucleobase-containing compound transport;nucleocytoplasmic transport;protein transport;RNA export from nucleus;RNA transport;transport;tRNA export …	35	35	35	39.1	39.1	39.1	109.96	0	242.9	73006000000	644	0.282409	0.903604	0.0614355	0.0564012	O43592	Exportin-T	XPOT
30.2643	29.4239	29.5261	29.7678	29.8106	30.1177	30.087			biological regulation;catabolic process;cell differentiation;cell proliferation;cellular catabolic process;cellular developmental process;cellular metabolic process;cellular nitrogen compound catabolic process;cellular nitrogen compound metabolic process;cellular process;deoxyribonucleoside monophosphate catabolic process;deoxyribonucleoside monophosphate metabolic process;deoxyribonucleotide cat…	9	9	9	48.3	48.3	48.3	19.108	0	115.98	64899000000	260	0.492221	0.651069	0.259575	0.209971	O43598;O43598-2	2-deoxynucleoside 5-phosphate N-hydrolase 1	DNPH1
30.3948	30.2279	30.4422	30.54	30.6678	30.4995	30.7496			cellular macromolecule metabolic process;cellular metabolic process;cellular process;cellular protein metabolic process;establishment of localization;establishment of localization in cell;establishment of protein localization;establishment of protein localization in mitochondrion;establishment of protein localization to organelle;intracellular protein transmembrane transport;intracellular protein…	35	35	35	65	65	65	51.355	0	273.56	169330000000	963	1.21467	0.642386	0.237737	0.216377	O43615	Mitochondrial import inner membrane translocase subunit TIM44	TIMM44
29.0828	29.1676	28.9421	29.3495	29.4024	29.0911	29.5199			cellular process;establishment of localization;transport;vesicle-mediated transport	9	9	9	38.3	38.3	38.3	20.274	0	48.126	36851000000	285	0.643605	0.690637	0.202288	0.176364	O43617;O43617-2	Trafficking protein particle complex subunit 3	TRAPPC3
30.6456	30.5361	30.2781	30.7491	30.3952	30.4517	30.4082			biological regulation;cell cycle process;cellular component assembly;cellular component assembly at cellular level;cellular component organization;cellular component organization at cellular level;cellular component organization or biogenesis;cellular component organization or biogenesis at cellular level;cellular macromolecular complex assembly;cellular macromolecular complex subunit organizatio…	14	14	14	43.2	43.2	43.2	25.104	0	197.82	94667000000	375	0.498292	0.788279	-0.133871	-0.119465	O43633	Charged multivesicular body protein 2a	CHMP2A
31.6837	31.4796	31.5798	31.7841	31.2288	31.3885	31.6913			biological regulation;cellular localization;cellular macromolecule localization;cellular macromolecule metabolic process;cellular metabolic process;cellular nitrogen compound metabolic process;cellular process;cellular protein localization;cellular response to stimulus;gene expression;localization;macromolecule localization;macromolecule metabolic process;metabolic process;mRNA metabolic process;…	29	29	29	69.1	69.1	69.1	57.193	0	323.31	188190000000	1090	0.669037	0.695646	-0.195571	-0.171927	O43660;O43660-2	Pleiotropic regulator 1	PLRG1
29.3821	28.9764	29.1687	29.282	29.166	28.8969	29.6458			biological regulation;cell cycle process;cellular process;cellular response to stimulus;cytokinesis;intracellular signal transduction;microtubule-based process;mitotic spindle elongation;regulation of biological process;regulation of cellular process;response to stimulus;signal transduction;small GTPase mediated signal transduction;spindle elongation	35	35	35	50	50	50	71.606	0	300.83	54005000000	479	0.0565006	0.960568	0.0339484	0.0280523	O43663;O43663-4;O43663-2;O43663-3	Protein regulator of cytokinesis 1	PRC1
28.9263	29.2328	29.6523	29.5738	29.1177	29.1798	29.1895			biological regulation;negative regulation of biological process;negative regulation of cell communication;negative regulation of cellular process;negative regulation of G-protein coupled receptor protein signaling pathway;negative regulation of response to stimulus;negative regulation of signal transduction;negative regulation of signaling;positive regulation of catalytic activity;positive regula…	11	11	11	56.4	56.4	56.4	21.21	0	257.7	26140000000	248	0.40168	0.728846	-0.183944	-0.153481	O43665;O43665-2;O43665-1	Regulator of G-protein signaling 10	RGS10
31.0004	30.8256	30.9392	30.9227	30.9238	31.392	31.1012			attachment of spindle microtubules to chromosome;attachment of spindle microtubules to kinetochore;biological regulation;cell cycle checkpoint;cell cycle process;cell division;cellular component organization;cellular component organization at cellular level;cellular component organization or biogenesis;cellular component organization or biogenesis at cellular level;cellular process;chromosome org…	16	16	1	27.4	27.4	4.8	49.692	0	323.31	158650000000	743	0.868739	0.66597	0.217022	0.193431	O43670-2	BUB3-interacting and GLEBS motif-containing protein ZNF207	ZNF207
29.6389	29.7909	29.6214	29.7115	29.9311	29.7354	29.5178			cellular metabolic process;cellular process;electron transport chain;generation of precursor metabolites and energy;metabolic process;mitochondrial electron transport, NADH to ubiquinone;oxidation-reduction process;respiratory electron transport chain;small molecule metabolic process	11	11	11	36	36	36	21.75	0	62.774	76997000000	252	0.126545	0.948528	0.0374254	0.0337204	O43674;O43674-2	NADH dehydrogenase [ubiquinone] 1 beta subcomplex subunit 5, mitochondrial	NDUFB5
29.4191	28.9969	28.9329	29.2216	29.2121	29.4135	29.5029			cellular metabolic process;cellular process;electron transport chain;generation of precursor metabolites and energy;metabolic process;mitochondrial electron transport, NADH to ubiquinone;oxidation-reduction process;respiratory electron transport chain;small molecule metabolic process	6	6	6	44.9	44.9	44.9	11.402	0	20.066	71219000000	303	0.745348	0.654318	0.233493	0.203078	O43676	NADH dehydrogenase [ubiquinone] 1 beta subcomplex subunit 3	NDUFB3
27.6453	29.0815	28.3855	28.9325	28.0279	28.2552	27.7257			cellular metabolic process;cellular process;electron transport chain;generation of precursor metabolites and energy;metabolic process;mitochondrial electron transport, NADH to ubiquinone;oxidation-reduction process;respiratory electron transport chain;small molecule metabolic process	4	4	3	42.1	42.1	32.9	8.7341	0	6.3415	7574000000	34	0.576004	0.494101	-0.508277	-0.361634	O43677	NADH dehydrogenase [ubiquinone] 1 subunit C1, mitochondrial	NDUFC1
29.9037	30.0539	29.9103	29.8531	29.8776	29.8871	29.4509			cellular metabolic process;cellular process;electron transport chain;generation of precursor metabolites and energy;metabolic process;mitochondrial electron transport, NADH to ubiquinone;oxidation-reduction process;respiratory electron transport chain;small molecule metabolic process	9	9	9	69.7	69.7	69.7	10.921	0	139.14	132890000000	490	0.693715	0.698279	-0.191721	-0.169554	O43678;O43678-2	NADH dehydrogenase [ubiquinone] 1 alpha subcomplex subunit 2	NDUFA2
31.2269	31.4013	31.3414	31.335	31.3441	31.274	31.5756			anion transport;biological regulation;cellular localization;cellular macromolecule localization;cellular macromolecule metabolic process;cellular metabolic process;cellular process;cellular protein localization;cellular protein metabolic process;cellular response to chemical stimulus;cellular response to organic substance;cellular response to stimulus;cellular response to stress;cellular response…	15	15	15	46.8	46.8	46.8	38.792	0	255.97	175760000000	644	0.347368	0.884792	0.0717818	0.0660055	O43681	ATPase ASNA1	ASNA1
27.1137	27.2775	26.7941	27.4167	26.9041	27.0227	27.2116			apoptosis;biological regulation;cell cycle;cell cycle checkpoint;cell cycle phase;cell cycle process;cell death;cell division;cell proliferation;cellular component organization;cellular component organization at cellular level;cellular component organization or biogenesis;cellular component organization or biogenesis at cellular level;cellular process;cellular response to stimulus;chromosome segr…	16	16	16	24.7	24.7	24.7	115.84	0	52.055	4496400000	57	0.23832	0.846476	-0.104325	-0.0887646	O43683-2;O43683-3;O43683	Mitotic checkpoint serine/threonine-protein kinase BUB1	BUB1
32.2432	32.429	32.4891	32.4215	32.3534	32.4792	32.564			anaphase-promoting complex-dependent proteasomal ubiquitin-dependent protein catabolic process;attachment of spindle microtubules to chromosome;attachment of spindle microtubules to kinetochore;biological regulation;catabolic process;cell cycle;cell cycle checkpoint;cell cycle process;cell division;cellular catabolic process;cellular component organization;cellular component organization at cellu…	20	20	20	57.7	57.7	57.7	36.954	0	323.31	526350000000	1539	0.368407	0.88568	0.0698064	0.0645761	O43684-2;O43684	Mitotic checkpoint protein BUB3	BUB3
37.7316	37.5936	37.663	37.6013	37.7006	37.5558	37.5743			actin cytoskeleton organization;actin filament bundle assembly;actin filament organization;actin filament-based process;biological regulation;blood coagulation;cell activation;cell junction assembly;cell junction organization;cell-cell junction assembly;cell-cell junction organization;cellular component assembly;cellular component assembly at cellular level;cellular component organization;cellula…	112	112	75	91.3	91.3	70.8	104.85	0	323.31	15271000000000	15761	0.283687	0.946436	-0.0371482	-0.0352528	O43707;O43707-2;O43707-3	Alpha-actinin-4	ACTN4
26.125	28.3792	28.0329	28.1591	29.1333	28.8029	27.6196			amine catabolic process;amine metabolic process;aromatic amino acid family catabolic process;aromatic amino acid family metabolic process;aromatic compound catabolic process;carboxylic acid catabolic process;carboxylic acid metabolic process;catabolic process;cellular amine metabolic process;cellular amino acid catabolic process;cellular amino acid metabolic process;cellular aromatic compound met…	10	10	10	38.4	38.4	38.4	24.212	0	46.88	31834000000	154	0.526249	0.394979	0.844546	0.489081	O43708;O43708-3;O43708-2	Maleylacetoacetate isomerase	GSTZ1
29.0127	28.9406	29.5401	29.4974	29.5955	29.491	29.7749			biological regulation;biosynthetic process;cellular biosynthetic process;cellular component organization;cellular component organization at cellular level;cellular component organization or biogenesis;cellular component organization or biogenesis at cellular level;cellular macromolecule biosynthetic process;cellular macromolecule metabolic process;cellular metabolic process;cellular nitrogen comp…	7	7	1	31.3	31.3	4.3	31.88	0	67.428	28881000000	254	0.92231	0.538568	0.372753	0.310948	O43709	Probable 18S rRNA (guanine-N(7))-methyltransferase	WBSCR22
26.9251	28.0597	25.7732	26.0656	27.8467	26.5183	27.3379			biological regulation;cellular component organization;cellular component organization or biogenesis;cellular membrane organization;cellular process;cellular response to abiotic stimulus;cellular response to light stimulus;cellular response to radiation;cellular response to stimulus;cellular response to stress;cellular response to UV;DNA damage response, signal transduction by p53 class mediator;D…	5	5	5	60.5	60.5	60.5	8.7858	0	22.017	13151000000	159	0.32125	0.535533	0.528406	0.313006	O43715	TP53-regulated inhibitor of apoptosis 1	TRIAP1
27.3294	26.5708	26.6341	26.8224	25.5021	26.6148	26.3482			amine metabolic process;amino acid activation;biological regulation;biosynthetic process;carboxylic acid metabolic process;cellular amine metabolic process;cellular amino acid metabolic process;cellular biosynthetic process;cellular component organization;cellular component organization at cellular level;cellular component organization or biogenesis;cellular component organization or biogenesis a…	8	8	8	72.1	72.1	72.1	15.086	0	74.38	12056000000	149	0.977188	0.376342	-0.684163	-0.508067	O43716	Glutamyl-tRNA(Gln) amidotransferase subunit C, mitochondrial	GATC
31.0776	31.6255	31.6974	31.492	31.4023	31.3013	31.2886			biological regulation;biosynthetic process;cellular biosynthetic process;cellular macromolecule biosynthetic process;cellular macromolecule metabolic process;cellular metabolic process;cellular nitrogen compound metabolic process;cellular process;macromolecule biosynthetic process;macromolecule metabolic process;metabolic process;nitrogen compound metabolic process;nucleic acid metabolic process;…	45	45	45	55.8	55.8	55.8	85.852	0	323.31	181350000000	1148	0.364636	0.784692	-0.142396	-0.122055	O43719	HIV Tat-specific factor 1	HTATSF1
32.2719	32.3498	32.124	32.1492	31.8459	32.0756	31.9853			antigen processing and presentation;antigen processing and presentation of exogenous antigen;antigen processing and presentation of exogenous peptide antigen;antigen processing and presentation of exogenous peptide antigen via MHC class II;antigen processing and presentation of peptide antigen;antigen processing and presentation of peptide antigen via MHC class II;antigen processing and presentat…	38	38	38	49.5	49.5	49.5	91.35	0	323.31	233130000000	1303	1.53799	0.624073	-0.254827	-0.235078	O43747;O43747-2	AP-1 complex subunit gamma-1	AP1G1
25.7762	26.0756	26.2692	26.1076	25.5446	26.2362	26.3571			biological regulation;cellular component organization;cellular component organization at cellular level;cellular component organization or biogenesis;cellular component organization or biogenesis at cellular level;cellular membrane fusion;cellular membrane organization;cellular process;endosome organization;endosome transport;establishment of localization;establishment of localization in cell;est…	9	9	9	38.8	38.8	38.8	29.176	0	85.576	7768000000	86	0.015359	0.987265	-0.0111826	-0.00898757	O43752	Syntaxin-6	STX6
29.7415	28.9257	28.9542	29.3089	29.7218	30.055	29.478			establishment of localization;establishment of localization in cell;establishment of protein localization;intracellular protein transport;intracellular transport;protein targeting;protein transport;transport	7	7	7	23.7	23.7	23.7	24.81	0	16.395	58446000000	235	0.966579	0.452351	0.519055	0.41015	O43760;O43760-2	Synaptogyrin-2	SYNGR2
30.784	30.353	30.5687	30.3698	30.5267	30.9082	30.8908			viral reproduction	18	18	18	46.3	46.3	46.3	34.063	0	159.4	131090000000	731	0.778031	0.638672	0.256337	0.221269	O43765	Small glutamine-rich tetratricopeptide repeat-containing protein alpha	SGTA
29.8203	30.154	29.9045	30.3568	29.9011	30.4761	30.843			biological regulation;cell cycle;cell cycle phase;cell cycle process;cell division;cellular component organization;cellular component organization at cellular level;cellular component organization or biogenesis;cellular component organization or biogenesis at cellular level;cellular process;establishment of localization;G2/M transition of mitotic cell cycle;mitosis;mitotic cell cycle;negative reg…	15	15	14	77.8	77.8	68.4	12.975	0	181.33	61311000000	388	0.59257	0.581174	0.347827	0.273672	O43768-2;O43768;O43768-9;O43768-3;O43768-4;O43768-6;O43768-5;O43768-7;O43768-8	Alpha-endosulfine	ENSA
24.9395	27.6108	27.8277	27.8772	28.1746	28.2223	28.1413			amine transport;amino acid transmembrane transport;amino acid transport;betaine transport;carboxylic acid transport;carnitine shuttle;carnitine transport;cation transport;cellular lipid metabolic process;cellular metabolic process;cellular process;establishment of localization;establishment of localization in cell;fatty acid transport;intracellular lipid transport;intracellular transport;ion tran…	18	18	18	54.5	54.5	54.5	32.943	0	95.235	36817000000	236	0.616263	0.311777	1.11561	0.606024	O43772	Mitochondrial carnitine/acylcarnitine carrier protein	SLC25A20
32.8283	32.7295	32.8716	32.8364	33.72	33.4725	33.1092			amine metabolic process;amino acid activation;asparaginyl-tRNA aminoacylation;carboxylic acid metabolic process;cellular amine metabolic process;cellular amino acid metabolic process;cellular ketone metabolic process;cellular macromolecule metabolic process;cellular metabolic process;cellular nitrogen compound metabolic process;cellular process;gene expression;macromolecule metabolic process;meta…	40	40	39	54.4	54.4	54.4	62.942	0	323.31	500600000000	2027	2.00446	0.357931	0.617414	0.535611	O43776	Asparagine--tRNA ligase, cytoplasmic	NARS
33.5357	33.6608	33.8779	33.6926	33.8123	33.9339	33.8726			actin cytoskeleton organization;actin filament bundle assembly;actin filament organization;actin filament-based movement;actin filament-based process;cellular component assembly;cellular component assembly at cellular level;cellular component movement;cellular component organization;cellular component organization at cellular level;cellular component organization or biogenesis;cellular component …	82	82	2	64.6	64.6	2.6	131.98	0	323.31	1188100000000	3724	1.01584	0.704194	0.181188	0.166432	O43795	Unconventional myosin-Ib	MYO1B
27.718	27.9649	27.8771	27.6235	27.597	27.5355	27.6236			cell cycle;cell cycle process;cellular component movement;cellular component organization;cellular component organization at cellular level;cellular component organization or biogenesis;cellular component organization or biogenesis at cellular level;cellular localization;cellular macromolecule localization;cellular membrane organization;cellular process;cellular protein localization;ciliary recep…	6	6	6	58.8	58.8	58.8	13.596	0	43.191	9366000000	113	1.12919	0.665774	-0.210522	-0.19251	O43805	Sjoegren syndrome nuclear autoantigen 1	SSNA1
27.7667	27.3675	27.29	27.3602	28.1417	28.1962	27.9472			adenine nucleotide transport;ADP transport;AMP transport;ATP transport;carboxylic acid catabolic process;carboxylic acid metabolic process;carboxylic acid transport;catabolic process;cellular catabolic process;cellular ketone metabolic process;cellular lipid catabolic process;cellular lipid metabolic process;cellular metabolic process;cellular process;coenzyme A transmembrane transport;coenzyme A…	8	8	8	33.9	33.9	33.9	34.566	0	79.681	7523900000	92	2.21044	0.334079	0.648925	0.567796	O43808	Peroxisomal membrane protein PMP34	SLC25A17
31.5705	31.8179	31.7601	31.7745	32.0449	31.8664	32.0872			biosynthetic process;cellular biosynthetic process;cellular component assembly;cellular component organization;cellular component organization or biogenesis;cellular macromolecule biosynthetic process;cellular macromolecule metabolic process;cellular metabolic process;cellular nitrogen compound metabolic process;cellular process;gene expression;macromolecular complex assembly;macromolecular compl…	20	20	20	81.5	81.5	81.5	26.227	0	323.31	518680000000	1135	1.58151	0.609351	0.268731	0.247429	O43809	Cleavage and polyadenylation specificity factor subunit 5	NUDT21
30.6679	30.6016	30.6514	30.5839	30.5306	30.3139	30.1364			biological regulation;cell surface receptor linked signaling pathway;cellular process;cellular response to stimulus;G-protein coupled receptor protein signaling pathway;regulation of biological process;regulation of cellular process;response to stimulus;signal transduction	15	15	15	42.9	42.9	42.9	45.283	0	76.989	75307000000	327	1.54403	0.582493	-0.299222	-0.272452	O43813	LanC-like protein 1	LANCL1
31.19	30.9063	31.2117	31.0762	31.1551	30.7521	30.7441			anatomical structure development;behavior;biological regulation;cell junction assembly;cell junction organization;cell projection organization;cell surface receptor linked signaling pathway;cell-cell junction assembly;cell-cell junction organization;cellular component assembly;cellular component assembly at cellular level;cellular component organization;cellular component organization at cellular…	39	39	37	61.2	61.2	59.5	86.131	0	323.31	96412000000	647	0.718935	0.674378	-0.212278	-0.18614	O43815;O43815-2	Striatin	STRN
29.8567	30.2483	30.0149	30.007	30.1557	29.9655	30.2692			cellular macromolecule metabolic process;cellular metabolic process;cellular nitrogen compound metabolic process;cellular process;macromolecule metabolic process;metabolic process;ncRNA metabolic process;ncRNA processing;nitrogen compound metabolic process;nucleic acid metabolic process;nucleobase-containing compound metabolic process;primary metabolic process;RNA metabolic process;RNA processing…	25	25	25	50.9	50.9	50.9	51.84	0	323.31	150050000000	915	0.343799	0.846731	0.0983903	0.0877699	O43818	U3 small nucleolar RNA-interacting protein 2	RRP9
27.7798	28.2264	28.7354	28.2932	28.8403	28.6223	28.6582			anatomical structure development;biological regulation;biosynthetic process;cation homeostasis;cation transport;cellular biosynthetic process;cellular cation homeostasis;cellular chemical homeostasis;cellular component assembly;cellular component assembly at cellular level;cellular component organization;cellular component organization at cellular level;cellular component organization or biogenes…	8	8	8	38	38	38	29.81	0	153.26	36337000000	273	0.92618	0.494759	0.448257	0.362039	O43819	Protein SCO2 homolog, mitochondrial	SCO2
28.9973	29.3803	29.2098	29.0806	28.8275	28.9418	28.8822			biological regulation;cell cycle phase;cell cycle process;cellular component organization;cellular component organization at cellular level;cellular component organization or biogenesis;cellular component organization or biogenesis at cellular level;cellular macromolecule metabolic process;cellular metabolic process;cellular nitrogen compound metabolic process;cellular process;cellular response t…	30	30	30	46.1	46.1	46.1	76.107	0	323.31	69029000000	590	1.40006	0.598099	-0.283121	-0.256786	O43823	A-kinase anchor protein 8	AKAP8
27.4217	27.3539	27.8852	27.8182	25.7644	27.006	26.8787				16	16	16	39.9	39.9	39.9	56.897	0	59.561	16868000000	170	1.48015	0.212825	-1.07005	-0.782921	O43824	Putative GTP-binding protein 6	GTPBP6
32.9559	32.5431	32.6717	32.5452	32.8462	32.5889	32.79			2-oxoglutarate metabolic process;acetyl-CoA catabolic process;acetyl-CoA metabolic process;carboxylic acid metabolic process;catabolic process;cellular catabolic process;cellular ketone metabolic process;cellular metabolic process;cellular nitrogen compound metabolic process;cellular process;coenzyme catabolic process;coenzyme metabolic process;cofactor catabolic process;cofactor metabolic proces…	25	25	25	62.1	62.1	62.1	42.183	0	323.31	562030000000	1574	0.183629	0.906254	0.0626984	0.0553795	O43837;O43837-2	Isocitrate dehydrogenase [NAD] subunit beta, mitochondrial	IDH3B
31.8871	31.7004	31.7554	31.7637	31.7193	31.731	31.5921			biological regulation;cell migration;cell motility;cell proliferation;cellular component movement;cellular component organization;cellular component organization or biogenesis;cellular process;locomotion;macromolecule metabolic process;metabolic process;neuromuscular junction development;positive regulation of biological process;positive regulation of catabolic process;positive regulation of cell…	54	54	54	46.9	46.9	46.9	131.7	0	323.31	155840000000	1181	0.772179	0.843099	-0.0958729	-0.090475	O43847;O43847-2	Nardilysin	NRD1
33.2027	33.0015	33.0366	32.9973	32.8793	33.018	33.2017			biological regulation;blood coagulation;cell activation;cellular process;coagulation;establishment of localization;establishment of localization in cell;exocytosis;hemostasis;multicellular organismal process;platelet activation;platelet degranulation;regulation of biological quality;regulation of body fluid levels;secretion;secretion by cell;transport;vesicle-mediated transport	31	31	6	67.3	67.3	14	37.106	0	323.31	573610000000	1830	0.0995403	0.966443	-0.0265462	-0.0242001	O43852;O43852-3;O43852-6;O43852-5;O43852-15;O43852-10;O43852-9	Calumenin	CALU
30.4318	30.4681	30.3009	30.3994	30.1776	30.2837	30.1749			amine metabolic process;biological regulation;carboxylic acid metabolic process;cellular amine metabolic process;cellular amino acid metabolic process;cellular ketone metabolic process;cellular macromolecule metabolic process;cellular metabolic process;cellular modified amino acid metabolic process;cellular nitrogen compound metabolic process;cellular process;coenzyme metabolic process;cofactor m…	33	33	5	63.6	63.6	8.7	58.951	0	252.1	166550000000	776	1.81578	0.686485	-0.188001	-0.17871	O43865	Putative adenosylhomocysteinase 2	AHCYL1
29.2756	29.186	29.2694	29.1423	28.6203	28.683	28.5999			cellular component movement;cellular process;cytoskeleton-dependent intracellular transport;establishment of localization;establishment of localization in cell;Golgi vesicle transport;intracellular transport;metabolic process;microtubule-based movement;microtubule-based process;retrograde vesicle-mediated transport, Golgi to ER;transport;vesicle-mediated transport	29	28	22	29.4	28.6	22.8	122.95	0	71.063	20454000000	188	4.36942	0.338599	-0.583888	-0.559361	O43896	Kinesin-like protein KIF1C	KIF1C
28.8297	28.742	29.0522	28.9745	28.0325	29.0565	28.776			biosynthetic process;cell cycle;cell cycle process;cellular biosynthetic process;cellular macromolecule biosynthetic process;cellular macromolecule metabolic process;cellular metabolic process;cellular nitrogen compound metabolic process;cellular process;DNA metabolic process;DNA replication;DNA-dependent DNA replication initiation;G1/S transition of mitotic cell cycle;macromolecule biosynthetic …	14	14	14	40.7	40.7	40.7	50.282	0	115.66	26121000000	222	0.458	0.640004	-0.277916	-0.219063	O43913;O43913-2	Origin recognition complex subunit 5	ORC5
29.5496	29.6267	30.0605	30.0297	29.5339	30.2906	30.1152			cellular component assembly;cellular component assembly at cellular level;cellular component biogenesis;cellular component organization;cellular component organization at cellular level;cellular component organization or biogenesis;cellular component organization or biogenesis at cellular level;cellular macromolecular complex assembly;cellular macromolecular complex subunit organization;cellular …	10	10	10	66	66	66	12.517	0	82.414	121440000000	431	0.268405	0.765731	0.163248	0.130839	O43920	NADH dehydrogenase [ubiquinone] iron-sulfur protein 5	NDUFS5
29.2924	28.3818	28.5463	28.7493	28.7931	28.8207	28.3225			biological regulation;cellular component organization;cellular component organization at cellular level;cellular component organization or biogenesis;cellular component organization or biogenesis at cellular level;cellular process;multicellular organismal process;negative regulation of catalytic activity;negative regulation of GTPase activity;negative regulation of hydrolase activity;negative reg…	4	4	4	33.3	33.3	33.3	17.42	0	31.439	13459000000	107	0.13393	0.866868	-0.0970206	-0.0763548	O43924	Retinal rod rhodopsin-sensitive cGMP 3,5-cyclic phosphodiesterase subunit delta	PDE6D
29.4175	29.2946	29.2715	29.4039	28.8088	29.5017	29.4364			biosynthetic process;cell cycle;cell cycle process;cellular biosynthetic process;cellular macromolecule biosynthetic process;cellular macromolecule metabolic process;cellular metabolic process;cellular nitrogen compound metabolic process;cellular process;DNA metabolic process;DNA replication;DNA-dependent DNA replication initiation;G1/S transition of mitotic cell cycle;macromolecule biosynthetic …	24	24	13	51.1	51.1	28.7	50.377	0	194.32	42903000000	340	0.201899	0.856143	-0.0979292	-0.0822945	O43929;O43929-2;O43929-3	Origin recognition complex subunit 4	ORC4
27.609	27.6176	27.666	27.5221	27.5378	27.4832	27.291			cellular component organization;cellular component organization at cellular level;cellular component organization or biogenesis;cellular component organization or biogenesis at cellular level;cellular localization;cellular process;establishment of localization;establishment of localization in cell;establishment of protein localization;establishment of protein localization to organelle;establishme…	25	25	25	22.8	22.8	22.8	142.87	0	79.694	8535300000	156	1.16283	0.726346	-0.166363	-0.155196	O43933;O43933-2	Peroxisome biogenesis factor 1	PEX1
30.7913	30.4592	30.5925	30.4011	30.4639	30.6161	30.5709			apoptosis;biological regulation;cell cycle;cell cycle phase;cell cycle process;cell death;cell division;cellular component organization;cellular component organization at cellular level;cellular component organization or biogenesis;cellular component organization or biogenesis at cellular level;cellular localization;cellular macromolecule localization;cellular macromolecule metabolic process;cell…	33	33	32	49.4	49.4	47.7	71.689	0	323.31	109850000000	913	0.0336404	0.986618	-0.0107395	-0.00968237	O60216	Double-strand-break repair protein rad21 homolog	RAD21
37.9638	37.8638	37.7957	37.6363	38.0674	37.9001	37.798			alcohol catabolic process;alcohol metabolic process;biological regulation;catabolic process;cellular aldehyde metabolic process;cellular catabolic process;cellular lipid catabolic process;cellular lipid metabolic process;cellular metabolic process;cellular process;cellular response to stimulus;detection of abiotic stimulus;detection of external stimulus;detection of light stimulus;detection of st…	49	49	32	91.1	91.1	62.3	36.019	0	323.31	17787000000000	10119	0.45154	0.831464	0.106946	0.096817	O60218	Aldo-keto reductase family 1 member B10	AKR1B10
29.2931	29.5056	29.5063	29.3913	28.9831	29.0746	25.9432			anatomical structure development;cellular macromolecule metabolic process;cellular metabolic process;cellular process;cellular protein metabolic process;chaperone-mediated protein transport;developmental process;establishment of localization;establishment of localization in cell;establishment of protein localization;establishment of protein localization in mitochondrion;establishment of protein l…	7	7	7	93.8	93.8	93.8	10.998	0	135.95	89322000000	368	0.796183	0.221668	-1.42374	-0.764236	O60220	Mitochondrial import inner membrane translocase subunit Tim8 A	TIMM8A
29.6535	29.6755	29.6475	29.5819	30.1071	29.5839	29.8751			cellular macromolecule metabolic process;cellular metabolic process;cellular nitrogen compound metabolic process;cellular process;macromolecule metabolic process;metabolic process;mRNA metabolic process;mRNA processing;nitrogen compound metabolic process;nuclear mRNA splicing, via spliceosome;nucleic acid metabolic process;nucleobase-containing compound metabolic process;primary metabolic process…	41	40	40	42.4	41.5	41.5	119.26	0	323.31	53548000000	603	0.809982	0.666136	0.215788	0.191154	O60231	Putative pre-mRNA-splicing factor ATP-dependent RNA helicase DHX16	DHX16
29.3958	29.4426	29.2963	29.2779	29.1051	29.1813	28.9966			androgen receptor signaling pathway;biological regulation;biosynthetic process;cellular biosynthetic process;cellular macromolecule metabolic process;cellular metabolic process;cellular nitrogen compound metabolic process;cellular process;cellular response to stimulus;developmental process;gene expression;intracellular receptor mediated signaling pathway;macromolecule metabolic process;metabolic …	33	33	33	31.1	31.1	31.1	160.6	0	251	32159000000	318	1.98486	0.613728	-0.258836	-0.243094	O60244	Mediator of RNA polymerase II transcription subunit 14	MED14
31.2759	31.4008	31.386	31.2646	31.3026	31.3364	31.8584			anatomical structure development;biological regulation;biosynthetic process;bone development;cellular biosynthetic process;cellular metabolic process;cellular nitrogen compound biosynthetic process;cellular nitrogen compound metabolic process;cellular process;developmental process;metabolic process;negative regulation of catalytic activity;negative regulation of molecular function;nitrogen compou…	20	20	19	67.2	67.2	63.4	40.925	0	323.31	139760000000	653	0.476964	0.747236	0.167312	0.144691	O60256;O60256-3;O60256-4;O60256-2	Phosphoribosyl pyrophosphate synthase-associated protein 2	PRPSAP2
32.5487	32.5244	32.5862	32.5278	32.9394	32.7115	32.9708			ATP-dependent chromatin remodeling;biological regulation;biosynthetic process;cellular biosynthetic process;cellular component assembly;cellular component assembly at cellular level;cellular component organization;cellular component organization at cellular level;cellular component organization or biogenesis;cellular component organization or biogenesis at cellular level;cellular macromolecular c…	80	80	58	63.4	63.4	47.1	121.9	0	323.31	569420000000	3184	2.25268	0.544623	0.327164	0.305653	O60264	SWI/SNF-related matrix-associated actin-dependent regulator of chromatin subfamily A member 5	SMARCA5
27.5955	26.8234	27.3371	27.0428	25.6939	27.7332	25.2336				10	10	10	36	36	36	47.45	0	66.1	7346500000	68	0.687605	0.324243	-0.979442	-0.585463	O60269	G protein-regulated inducer of neurite outgrowth 2	GPRIN2
32.7291	32.4201	32.4099	32.6014	32.4274	32.5111	32.6164			activation of JUN kinase activity;activation of MAPK activity;biological regulation;cell differentiation;cellular component assembly;cellular component organization;cellular component organization or biogenesis;cellular developmental process;cellular macromolecule metabolic process;cellular metabolic process;cellular process;cellular protein metabolic process;developmental process;endosome transp…	86	86	2	61.4	61.4	1.4	144.68	0	323.31	302730000000	1915	0.0763877	0.971765	-0.0218207	-0.019805	O60271-4;O60271-2;O60271-9;O60271-5	C-Jun-amino-terminal kinase-interacting protein 4	SPAG9
30.8898	30.7902	30.7893	30.9769	30.7917	30.7648	30.8427				73	73	73	41.3	41.3	41.3	254.39	0	323.31	94015000000	980	0.487927	0.900685	-0.061834	-0.0585167	O60287	Nucleolar pre-ribosomal-associated protein 1	URB1
26.5407	27.129	27.1599	26.4848	26.4223	26.5664	27.1229			biological regulation;cellular macromolecule metabolic process;cellular metabolic process;cellular process;cellular protein metabolic process;endosome to lysosome transport;endosome transport;establishment of localization;establishment of localization in cell;intracellular transport;lysosomal transport;macromolecule metabolic process;macromolecule modification;metabolic process;negative regulatio…	17	17	15	40.6	40.6	37.3	60.752	0	51.523	9354700000	128	0.170576	0.830156	-0.124759	-0.0974221	O60291;O60291-2;O60291-4;O60291-3	E3 ubiquitin-protein ligase MGRN1	MGRN1
30.6966	30.4906	30.3216	30.3157	30.4733	30.5527	30.5257			cell differentiation;cellular developmental process;cellular process;developmental process;hemopoietic progenitor cell differentiation	77	77	76	53.2	53.2	52.6	194.61	0	323.31	154750000000	1499	0.224719	0.905997	0.0611256	0.0551647	O60292	Signal-induced proliferation-associated 1-like protein 3	SIPA1L3
26.4556	25.0371	27.1928	26.5756	26.2119	25.8297	25.5488			cellular macromolecule metabolic process;cellular metabolic process;cellular nitrogen compound metabolic process;cellular process;macromolecule metabolic process;metabolic process;nitrogen compound metabolic process;nucleic acid metabolic process;nucleobase-containing compound metabolic process;primary metabolic process;RNA metabolic process;RNA processing	24	24	24	14.6	14.6	14.6	226.35	0	50.506	5145200000	85	0.338753	0.561486	-0.451786	-0.289127	O60293;O60293-2	Zinc finger C3H1 domain-containing protein	ZFC3H1
31.0369	30.7873	31.1427	31.181	31.224	31.2635	31.2707			cellular macromolecule metabolic process;cellular metabolic process;cellular nitrogen compound metabolic process;cellular process;macromolecule metabolic process;metabolic process;mRNA metabolic process;mRNA processing;nitrogen compound metabolic process;nuclear mRNA splicing, via spliceosome;nucleic acid metabolic process;nucleobase-containing compound metabolic process;primary metabolic process…	68	67	67	47.7	47.2	47.2	171.29	0	323.31	134520000000	1075	1.01601	0.663068	0.215778	0.195174	O60306	Intron-binding protein aquarius	AQR
31.2276	30.7874	30.765	30.5806	30.8171	30.8442	30.8953			aging;anatomical structure formation involved in morphogenesis;apoptosis;axon cargo transport;axon transport of mitochondrion;biological regulation;cell aging;cell death;cellular component movement;cellular component organization;cellular component organization at cellular level;cellular component organization or biogenesis;cellular component organization or biogenesis at cellular level;cellular …	73	73	73	65	65	65	115.88	0	323.31	214710000000	1514	0.0250344	0.985133	0.0120743	0.0103778	O60313-2;O60313;O60313-10;O60313-11;O60313-9;O60313-13	Dynamin-like 120 kDa protein, mitochondrial;Dynamin-like 120 kDa protein, form S1	OPA1
28.1953	27.9972	28.3057	28.1359	28.2928	27.316	28.0532			biosynthetic process;cellular biosynthetic process;cellular macromolecule biosynthetic process;cellular macromolecule metabolic process;cellular metabolic process;cellular nitrogen compound metabolic process;cellular process;DNA metabolic process;DNA replication;establishment of localization;establishment of localization in cell;establishment of protein localization;establishment of RNA localizat…	33	33	33	22.5	22.5	22.5	218.4	0	95.224	24567000000	311	0.468114	0.642728	-0.271173	-0.215663	O60318	Germinal-center associated nuclear protein	MCM3AP
27.6568	27.9062	27.256	27.8083	27.1358	26.8012	27.1187			anterograde axon cargo transport;apoptosis;axon cargo transport;cell communication;cell death;cell-cell signaling;cellular component movement;cellular process;cytoskeleton-dependent intracellular transport;death;establishment of localization;establishment of localization in cell;establishment of mitochondrion localization;establishment of mitochondrion localization, microtubule-mediated;establish…	25	19	0	18.2	14.7	0	199.26	0	169.69	5373500000	78	1.67747	0.356405	-0.638244	-0.535323	O60333-2	Kinesin-like protein KIF1B	KIF1B
26.355	26.5118	26.6922	26.6555	26.7759	25.6967	26.9857			cellular macromolecule metabolic process;cellular metabolic process;cellular process;cellular protein metabolic process;macromolecule metabolic process;macromolecule modification;metabolic process;primary metabolic process;protein K48-linked ubiquitination;protein metabolic process;protein modification by small protein conjugation;protein modification by small protein conjugation or removal;prote…	7	7	7	11.9	11.9	11.9	102.54	0	42.254	2590700000	36	0.0690324	0.918963	-0.067534	-0.0501645	O60337;O60337-5;O60337-6	E3 ubiquitin-protein ligase MARCH6	MARCH6
30.5973	30.253	30.5218	30.4188	30.3381	30.4011	30.691			anatomical structure development;biological regulation;biosynthetic process;blood coagulation;cell development;cell differentiation;cell proliferation;cellular biosynthetic process;cellular component organization;cellular component organization at cellular level;cellular component organization or biogenesis;cellular component organization or biogenesis at cellular level;cellular developmental pro…	43	43	43	62.1	62.1	62.1	92.902	0	323.31	105250000000	1033	0.081999	0.962767	0.0290011	0.0257411	O60341;O60341-2	Lysine-specific histone demethylase 1A	KDM1A
27.9218	28.1475	28.0875	28.124	28.5503	28.5994	28.7614			biological regulation;cellular component organization;cellular component organization or biogenesis;cellular process;cellular response to chemical stimulus;cellular response to endogenous stimulus;cellular response to hormone stimulus;cellular response to insulin stimulus;cellular response to organic substance;cellular response to peptide hormone stimulus;cellular response to stimulus;establishme…	37	37	35	37.2	37.2	35.9	139.55	0	204.07	21001000000	306	3.04875	0.358606	0.566844	0.524596	O60343-2;O60343-3;O60343	TBC1 domain family member 4	TBC1D4
29.6866	29.7699	30.1317	30.0948	29.2436	30.1422	30.1152			biological regulation;biosynthetic process;carboxylic acid biosynthetic process;carboxylic acid metabolic process;cell communication;cell-cell signaling;cellular biosynthetic process;cellular ketone metabolic process;cellular lipid metabolic process;cellular metabolic process;cellular process;cellular response to external stimulus;cellular response to extracellular stimulus;cellular response to n…	24	24	23	52.7	52.7	51.1	51.964	0	242.08	119900000000	641	0.114127	0.880865	-0.0870612	-0.0679826	O60427;O60427-2	Fatty acid desaturase 1	FADS1
31.075	31.0702	30.8878	31.041	31.1059	30.9512	30.7208			apoptosis;biological regulation;cell death;cell differentiation;cellular developmental process;cellular process;death;developmental process;inner ear receptor cell differentiation;mechanoreceptor differentiation;multicellular organismal process;negative regulation of biological process;negative regulation of cell proliferation;negative regulation of cellular process;neurological system process;ne…	23	23	23	48	48	48	54.554	0	204.25	84947000000	580	0.36903	0.854251	-0.0925543	-0.0835905	O60443;O60443-3	Non-syndromic hearing impairment protein 5	DFNA5
27.216	27.0289	27.1111	27.3271	26.2788	26.5976	27.1029			anatomical structure development;anatomical structure formation involved in morphogenesis;angiogenesis;axon extension;axon extension involved in axon guidance;axon guidance;biological adhesion;biological regulation;cell adhesion;cell growth;cell surface receptor linked signaling pathway;cellular process;cellular response to chemical stimulus;cellular response to growth factor stimulus;cellular re…	36	36	1	49.7	49.7	1.9	102.21	0	256.79	91283000000	652	1.1988	0.443208	-0.510999	-0.420635	O60462-2;O60462-3;O60462;O60462-6	Neuropilin-2	NRP2
26.79	26.8548	27.0358	27.3312	26.7128	25.8421	26.4323			anatomical structure development;carbohydrate metabolic process;cellular carbohydrate metabolic process;cellular macromolecule metabolic process;cellular metabolic process;cellular process;cellular protein metabolic process;developmental process;glycosylation;lung alveolus development;macromolecule glycosylation;macromolecule metabolic process;macromolecule modification;metabolic process;multicel…	11	11	11	23.1	23.1	23.1	73.003	0	15.51	27889000000	97	1.32211	0.358489	-0.673882	-0.535623	O60476	Mannosyl-oligosaccharide 1,2-alpha-mannosidase IB	MAN1A2
30.3836	30.7786	30.7208	30.7961	30.5043	30.7092	30.3707			acyl-CoA biosynthetic process;acyl-CoA metabolic process;acylglycerol biosynthetic process;acylglycerol metabolic process;anatomical structure development;biological regulation;biosynthetic process;carboxylic acid metabolic process;carboxylic acid transport;cellular biosynthetic process;cellular ketone metabolic process;cellular lipid metabolic process;cellular metabolic process;cellular process;…	45	42	42	63.4	61.8	61.8	74.435	0	323.31	172940000000	1081	0.442449	0.780439	-0.141729	-0.124211	O60488-2;O60488	Long-chain-fatty-acid--CoA ligase 4	ACSL4
31.1576	30.7146	30.798	30.9197	30.7517	30.9063	30.6877			biological regulation;biosynthetic process;cation transport;cellular biosynthetic process;cellular component organization;cellular component organization at cellular level;cellular component organization or biogenesis;cellular component organization or biogenesis at cellular level;cellular macromolecule biosynthetic process;cellular macromolecule metabolic process;cellular membrane organization;c…	20	20	18	85.8	85.8	85.8	18.762	0	267.95	162780000000	741	0.39561	0.820399	-0.115586	-0.102623	O60493;O60493-2;O60493-3;O60493-4	Sorting nexin-3	SNX3
30.4693	30.1494	30.1631	30.3331	30.0871	29.716	30.2588			2'-deoxyribonucleotide metabolic process;aging;alcohol metabolic process;amino sugar metabolic process;biological regulation;carbohydrate metabolic process;catabolic process;cell death;cellular carbohydrate metabolic process;cellular macromolecule metabolic process;cellular metabolic process;cellular nitrogen compound metabolic process;cellular process;cellular protein metabolic process;dATP meta…	37	37	37	47.7	47.7	47.7	102.91	0	263.79	62601000000	413	0.767746	0.63923	-0.258082	-0.222217	O60502;O60502-4;O60502-2;O60502-3	Protein O-GlcNAcase	MGEA5
29.8828	28.9631	29.3606	29.0755	29.3117	29.2595	29.2724			actin cytoskeleton organization;actin filament organization;actin filament-based process;biological adhesion;biological regulation;cell adhesion;cell-substrate adhesion;cellular component organization;cellular component organization at cellular level;cellular component organization or biogenesis;cellular component organization or biogenesis at cellular level;cellular process;cytoskeleton organiza…	23	23	2	33.7	33.7	6.4	75.34	0	136.83	29597000000	274	0.0565323	0.95342	-0.0393057	-0.0316159	O60504	Vinexin	SORBS3
33.5888	33.6787	33.6502	33.5521	33.6617	33.3109	33.58			biological regulation;cell differentiation;cellular developmental process;cellular macromolecule metabolic process;cellular metabolic process;cellular nitrogen compound metabolic process;cellular process;cellular response to chemical stimulus;cellular response to cytokine stimulus;cellular response to interferon-gamma;cellular response to organic substance;cellular response to stimulus;CRD-mediat…	45	32	2	65	53.6	7.2	69.602	0	323.31	951130000000	2943	0.467245	0.840915	-0.0998872	-0.0912247	O60506;O60506-2	Heterogeneous nuclear ribonucleoprotein Q	SYNCRIP
28.9269	28.5126	28.9029	28.7878	28.5785	29.1062	28.5521			biosynthetic process;cellular biosynthetic process;cellular macromolecule biosynthetic process;cellular macromolecule metabolic process;cellular metabolic process;cellular nitrogen compound metabolic process;cellular process;establishment of localization;establishment of localization in cell;establishment of RNA localization;gene expression;intracellular transport;macromolecule biosynthetic proce…	22	22	22	48.9	48.9	48.9	65.521	0	234.88	38022000000	335	0.0696077	0.954373	-0.0369948	-0.031135	O60508	Pre-mRNA-processing factor 17	CDC40
30.7955	30.2442	29.8799	30.0757	30.63	30.8168	30.2001			amine metabolic process;aminoglycan biosynthetic process;aminoglycan metabolic process;biosynthetic process;carbohydrate biosynthetic process;carbohydrate metabolic process;cellular biosynthetic process;cellular carbohydrate metabolic process;cellular lipid metabolic process;cellular macromolecule metabolic process;cellular metabolic process;cellular process;cellular protein metabolic process;gly…	19	19	18	57.6	57.6	56.1	40.041	0	114.81	94953000000	519	0.480891	0.62314	0.300131	0.234747	O60513	Beta-1,4-galactosyltransferase 4;N-acetyllactosamine synthase;Lactotriaosylceramide beta-1,4-galactosyltransferase	B4GALT4
27.1874	28.0509	27.3819	27.2703	26.9587	25.1674	26.2056			establishment of localization;establishment of protein localization;protein transport;transport	26	23	23	28.6	26.2	26.2	124.71	0	102.17	7740800000	105	1.40126	0.137008	-1.36203	-0.9123	O60518	Ran-binding protein 6	RANBP6
30.592	30.5165	30.5796	30.5402	30.5266	30.6785	30.6042			establishment of localization;establishment of localization in cell;intracellular transport;nuclear export;nuclear transport;nucleocytoplasmic transport;transport	33	33	33	33.9	33.9	33.9	118.02	0	115.51	69581000000	476	0.489388	0.93167	0.0460288	0.0441695	O60524-4;O60524-3;O60524;O60524-5	Nuclear export mediator factor NEMF	NEMF
29.7117	29.3771	29.2208	29.3073	29.6316	30.0553	30.3337			alcohol biosynthetic process;alcohol metabolic process;biological regulation;biosynthetic process;carbohydrate biosynthetic process;carbohydrate metabolic process;cell surface receptor linked signaling pathway;cellular biosynthetic process;cellular carbohydrate biosynthetic process;cellular carbohydrate metabolic process;cellular metabolic process;cellular nitrogen compound metabolic process;cell…	16	16	16	53.8	53.8	53.8	39.053	0	147.47	39305000000	299	1.43623	0.390314	0.602627	0.496867	O60547-2;O60547	GDP-mannose 4,6 dehydratase	GMDS
27.3781	27.2293	26.9509	26.2914	27.6014	26.5503	26.8538			biological regulation;cell surface receptor linked signaling pathway;cellular component assembly;cellular component assembly at cellular level;cellular component organization;cellular component organization at cellular level;cellular component organization or biogenesis;cellular component organization or biogenesis at cellular level;cellular macromolecule metabolic process;cellular metabolic proc…	14	9	9	31.7	21.3	21.3	56.98	0	17.054	5972100000	61	0.0349278	0.960026	0.03941	0.0284263	O60551	Glycylpeptide N-tetradecanoyltransferase 2	NMT2
29.503	29.0055	28.9585	28.875	29.1703	29.2314	29.4275			biological regulation;biosynthetic process;cell cycle;cell division;cell surface receptor linked signaling pathway;cellular biosynthetic process;cellular macromolecule biosynthetic process;cellular macromolecule metabolic process;cellular metabolic process;cellular nitrogen compound metabolic process;cellular process;cellular protein metabolic process;cellular response to stimulus;enzyme linked r…	26	26	24	41	41	36.9	80.684	0	167.26	50904000000	543	0.472294	0.711475	0.190915	0.16181	O60563	Cyclin-T1	CCNT1
28.1553	28.5674	28.8331	28.1331	28.3611	28.1668	28.2335			anaphase-promoting complex-dependent proteasomal ubiquitin-dependent protein catabolic process;apoptosis;biological regulation;catabolic process;cell cycle;cell cycle checkpoint;cell cycle phase;cell cycle process;cell death;cell division;cell proliferation;cellular catabolic process;cellular component organization;cellular component organization at cellular level;cellular component organization …	24	24	5	27.9	27.9	5.3	119.54	0	146.4	7809100000	85	0.345838	0.756053	-0.168461	-0.139669	O60566;O60566-3	Mitotic checkpoint serine/threonine-protein kinase BUB1 beta	BUB1B
30.5431	30.6331	30.4924	30.5961	30.9946	30.8664	30.8943			anatomical structure development;anatomical structure morphogenesis;basement membrane assembly;basement membrane organization;biological regulation;cell morphogenesis;cell morphogenesis involved in differentiation;cellular component assembly;cellular component assembly at cellular level;cellular component morphogenesis;cellular component organization;cellular component organization at cellular le…	38	38	38	60.7	60.7	60.7	84.784	0	317.71	128200000000	992	3.09809	0.509801	0.352247	0.335849	O60568	Procollagen-lysine,2-oxoglutarate 5-dioxygenase 3	PLOD3
30.7073	30.5052	30.2831	30.3903	29.9581	30.3967	30.8336			biological regulation;cell surface receptor linked signaling pathway;cellular process;cellular response to chemical stimulus;cellular response to cytokine stimulus;cellular response to organic substance;cellular response to stimulus;chordate embryonic development;cytokine-mediated signaling pathway;developmental process;embryo development;embryo development ending in birth or egg hatching;in uter…	14	14	2	62	62	4.1	28.362	0	88.936	64468000000	448	0.117136	0.894823	-0.0753272	-0.0608878	O60573	Eukaryotic translation initiation factor 4E type 2	EIF4E2
32.1514	31.9924	32.0176	31.9608	31.9994	32.0971	31.9838			actin cytoskeleton organization;actin filament organization;actin filament polymerization;actin filament-based process;actin polymerization or depolymerization;biological regulation;cell projection organization;cellular component assembly;cellular component assembly at cellular level;cellular component organization;cellular component organization at cellular level;cellular component organization …	73	73	72	55	55	55	141.35	0	323.31	208500000000	1420	0.0221398	0.993842	-0.00378799	-0.00358096	O60610;O60610-2;O60610-3	Protein diaphanous homolog 1	DIAPH1
25.6039	26.0558	26.8628	26.7268	26.4476	25.6857	26.5327			cellular macromolecule metabolic process;cellular metabolic process;cellular process;cellular protein metabolic process;'de novo' posttranslational protein folding;'de novo' protein folding;macromolecule metabolic process;metabolic process;primary metabolic process;protein folding;protein metabolic process	8	8	8	44.2	44.2	44.2	18.092	0	38.42	8338600000	115	0.0775774	0.888283	-0.0903044	-0.0638106	O60613;O60613-2	15 kDa selenoprotein	2015-09-01
29.0752	29.2425	29.1577	29.097	29.1195	29.0265	29.1606			cellular component organization;cellular component organization at cellular level;cellular component organization or biogenesis;cellular component organization or biogenesis at cellular level;cellular localization;cellular macromolecule localization;cellular macromolecule metabolic process;cellular metabolic process;cellular process;cellular protein complex localization;cellular protein localizat…	30	30	30	40.1	40.1	40.1	85.566	0	120.5	34547000000	255	0.30689	0.941142	-0.0408959	-0.0387505	O60645	Exocyst complex component 3	EXOC3
27.529	27.7165	27.6604	27.9008	27.2801	27.3976	28.5007			alcohol metabolic process;aromatic compound biosynthetic process;biological regulation;biosynthetic process;carbohydrate metabolic process;carboxylic acid metabolic process;cellular aromatic compound metabolic process;cellular biosynthetic process;cellular carbohydrate metabolic process;cellular glucuronidation;cellular hormone metabolic process;cellular ketone metabolic process;cellular lipid me…	14	8	3	29.2	17.7	7.4	59.94	0	97.549	8808400000	54	0.024564	0.975272	0.0244942	0.0183091	O60656;O60656-2	UDP-glucuronosyltransferase 1-9	UGT1A9
26.7929	27.2192	27.3104	27.3908	27.0443	27.0163	27.0021			biological regulation;cAMP catabolic process;cAMP metabolic process;catabolic process;cellular catabolic process;cellular metabolic process;cellular nitrogen compound catabolic process;cellular nitrogen compound metabolic process;cellular process;cellular response to stimulus;cyclic nucleotide catabolic process;cyclic nucleotide metabolic process;heterocycle catabolic process;heterocycle metaboli…	18	18	17	27.9	27.9	26.4	93.303	0	73.666	8604100000	121	0.438345	0.762045	-0.15747	-0.135994	O60658;O60658-2;O60658-6	High affinity cAMP-specific and IBMX-insensitive 3,5-cyclic phosphodiesterase 8A	PDE8A
32.7722	32.9556	33.0841	33.0062	32.6907	32.7802	32.7			cellular process;establishment of localization;transport;vesicle-mediated transport	31	31	31	87.8	87.8	87.8	47.074	0	323.31	510350000000	1724	1.42944	0.643502	-0.230883	-0.213398	O60664;O60664-4;O60664-3;O60664-2	Perilipin-3	PLIN3
27.8979	28.1636	27.7773	27.3724	27.7799	27.7718	26.1022			anatomical structure development;biological regulation;biosynthetic process;blood coagulation;cellular biosynthetic process;cellular macromolecule biosynthetic process;cellular macromolecule metabolic process;cellular metabolic process;cellular nitrogen compound metabolic process;cellular process;coagulation;developmental process;hemostasis;macromolecule biosynthetic process;macromolecule metabol…	12	12	7	54.5	54.5	34	17.523	0	29.944	15846000000	101	0.523191	0.469713	-0.58482	-0.388392	O60675	Transcription factor MafK	MAFK
30.361	30.0996	30.4239	30.4088	30.4141	30.2753	30.5112			biological regulation;cellular component organization;cellular component organization at cellular level;cellular component organization or biogenesis;cellular component organization or biogenesis at cellular level;cellular macromolecule metabolic process;cellular metabolic process;cellular process;cellular protein metabolic process;chromatin modification;chromatin organization;chromosome organiza…	20	20	20	37.1	37.1	37.1	59.902	0	137.29	70967000000	409	0.298952	0.877997	0.0768506	0.0694614	O60678;O60678-2	Protein arginine N-methyltransferase 3	PRMT3
30.7998	30.4739	30.4685	30.591	30.4995	30.3664	30.7493			biological regulation;establishment of localization;establishment of localization in cell;establishment of protein localization;intracellular protein transport;intracellular transport;maternal process involved in female pregnancy;multicellular organismal process;multicellular organismal reproductive process;NLS-bearing substrate import into nucleus;nuclear import;nuclear transport;nucleocytoplasm…	31	31	17	57.1	57.1	26.5	60.029	0	323.31	168660000000	1092	0.127182	0.938715	-0.0449052	-0.0396957	O60684	Importin subunit alpha-7	KPNA6
36.6613	36.4504	36.4315	36.3805	36.2542	36.2479	36.2904			alcohol metabolic process;amine metabolic process;aminoglycan biosynthetic process;aminoglycan metabolic process;anatomical structure morphogenesis;biosynthetic process;carbohydrate biosynthetic process;carbohydrate metabolic process;carboxylic acid biosynthetic process;carboxylic acid metabolic process;cellular biosynthetic process;cellular carbohydrate metabolic process;cellular glucuronidation…	56	56	56	87.7	87.7	87.7	55.023	0	323.31	6354300000000	5419	1.48429	0.656294	-0.216769	-0.201817	O60701;O60701-3;O60701-2	UDP-glucose 6-dehydrogenase	UGDH
33.2491	33.005	32.9251	33.0416	33.1047	32.9695	33.0221			adherens junction organization;anatomical structure development;biological adhesion;biological regulation;biosynthetic process;brain development;cell adhesion;cell junction assembly;cell junction organization;cell surface receptor linked signaling pathway;cell-cell adhesion;cell-cell junction organization;cellular biosynthetic process;cellular component assembly;cellular component assembly at cel…	72	72	72	80.6	80.6	80.6	104.98	0	323.31	736200000000	3422	0.0949853	0.969769	-0.0231094	-0.0212383	O60716-3;O60716-5;O60716;O60716-2;O60716-7;O60716-8;O60716-4;O60716-6;O60716-13;O60716-11;O60716-21;O60716-19;O60716-9;O60716-10;O60716-15;O60716-16;O60716-18;O60716-24;O60716-23;O60716-17;O60716-14;O60716-12;O60716-20;O60716-22;O60716-27;O60716-29;O60716-31;O60716-25;O60716-26;O60716-32;O60716-28;O60716-30	Catenin delta-1	CTNND1
28.2393	27.2331	27.3993	28.4659	27.3729	28.2306	28.376			anatomical structure development;biological regulation;cellular macromolecule metabolic process;cellular metabolic process;cellular process;cellular protein metabolic process;chordate embryonic development;C-terminal protein amino acid modification;C-terminal protein methylation;developmental process;embryo development;embryo development ending in birth or egg hatching;establishment of localizati…	4	4	4	16.9	16.9	16.9	31.938	0	80.06	30382000000	274	0.13302	0.805276	0.158729	0.109808	O60725	Protein-S-isoprenylcysteine O-methyltransferase	ICMT
32.1908	31.6705	31.5632	31.6577	31.9585	31.8605	31.9203			anatomical structure morphogenesis;cell part morphogenesis;cell projection morphogenesis;cell projection organization;cellular component assembly;cellular component morphogenesis;cellular component organization;cellular component organization at cellular level;cellular component organization or biogenesis;cellular component organization or biogenesis at cellular level;cellular developmental proce…	30	28	28	51.1	47	47	58.47	0	323.31	194330000000	1101	0.357046	0.78549	0.142557	0.121862	O60749;O60749-2	Sorting nexin-2	SNX2
30.6046	30.4902	30.7331	30.557	30.3468	30.7762	30.7113			alcohol metabolic process;biosynthetic process;carbohydrate biosynthetic process;carbohydrate metabolic process;cellular biosynthetic process;cellular carbohydrate metabolic process;cellular lipid metabolic process;cellular macromolecule metabolic process;cellular metabolic process;cellular nitrogen compound metabolic process;cellular process;cellular protein metabolic process;C-terminal protein …	19	19	19	66.5	66.5	66.5	29.634	0	229.54	132120000000	605	0.0411538	0.983712	0.0151941	0.0134791	O60762	Dolichol-phosphate mannosyltransferase subunit 1	DPM1
32.7937	32.5983	32.6231	32.6128	32.616	32.8009	32.8669			cell cycle;cellular component organization;cellular component organization at cellular level;cellular component organization or biogenesis;cellular component organization or biogenesis at cellular level;cellular membrane fusion;cellular membrane organization;cellular process;ER to Golgi vesicle-mediated transport;establishment of localization;establishment of localization in cell;establishment of…	51	51	50	57	57	56.2	107.89	0	323.31	370860000000	1881	0.577641	0.831857	0.104294	0.0963	O60763;O60763-2	General vesicular transport factor p115	USO1
30.1025	30.2789	29.8795	30.1216	29.3827	30.1934	28.8774			biosynthetic process;cellular biosynthetic process;cellular component disassembly;cellular component disassembly at cellular level;cellular component organization;cellular component organization at cellular level;cellular component organization or biogenesis;cellular component organization or biogenesis at cellular level;cellular macromolecular complex disassembly;cellular macromolecular complex …	5	5	5	36.7	36.7	36.7	15.139	0	53.992	53775000000	246	0.893487	0.410547	-0.611128	-0.45774	O60783	28S ribosomal protein S14, mitochondrial	MRPS14
28.5939	28.1823	28.3145	28.5323	27.8139	27.9594	27.9503			cellular component organization;cellular component organization or biogenesis;cellular membrane organization;cellular process;endocytosis;endosome transport;establishment of localization;establishment of localization in cell;establishment of protein localization;intracellular protein transport;intracellular transport;membrane invagination;membrane organization;protein transport;transport;vesicle-…	12	12	12	33.9	33.9	33.9	53.818	0	81.048	18560000000	165	2.05306	0.423979	-0.497906	-0.444648	O60784;O60784-2;O60784-3;O60784-4	Target of Myb protein 1	TOM1
25.7804	26.2347	26.468	26.4252	26.6849	27.2746	27.0887			alcohol catabolic process;alcohol metabolic process;biological regulation;carbohydrate catabolic process;carbohydrate metabolic process;carbohydrate phosphorylation;carboxylic acid metabolic process;catabolic process;cellular carbohydrate catabolic process;cellular carbohydrate metabolic process;cellular ketone metabolic process;cellular metabolic process;cellular process;fructose 2,6-bisphosphat…	21	16	14	41.6	31.9	28.1	58.476	0	30.116	3604800000	40	1.68644	0.292983	0.788977	0.638164	O60825;O60825-2	6-phosphofructo-2-kinase/fructose-2,6-bisphosphatase 2;6-phosphofructo-2-kinase;Fructose-2,6-bisphosphatase	PFKFB2
30.3139	30.0373	30.2237	29.9228	29.8934	30.1718	30.3902			biological regulation;cation homeostasis;cellular cation homeostasis;cellular chemical homeostasis;cellular copper ion homeostasis;cellular homeostasis;cellular ion homeostasis;cellular process;chemical homeostasis;copper ion homeostasis;cytoplasmic sequestering of NF-kappaB;cytoplasmic sequestering of protein;cytoplasmic sequestering of transcription factor;establishment of localization;establis…	34	34	34	62	62	62	70.755	0	323.31	55204000000	477	0.0602168	0.967115	0.0273546	0.0235923	O60826	Coiled-coil domain-containing protein 22	CCDC22
30.5487	30.0606	30.0889	29.8735	30.2783	29.5524	30.1258			alternative nuclear mRNA splicing, via spliceosome;biological regulation;biosynthetic process;cell projection organization;cellular biosynthetic process;cellular component organization;cellular component organization at cellular level;cellular component organization or biogenesis;cellular component organization or biogenesis at cellular level;cellular macromolecule biosynthetic process;cellular m…	8	8	6	34.8	34.8	27.7	30.401	0	158.81	89216000000	327	0.253339	0.77646	-0.157422	-0.125839	O60828-2;O60828;O60828-5;O60828-4;O60828-3	Polyglutamine-binding protein 1	PQBP1
28.8756	27.4666	28.3286	28.1783	28.6828	28.6118	28.1911			cellular macromolecule metabolic process;cellular metabolic process;cellular process;cellular protein metabolic process;establishment of localization;establishment of localization in cell;establishment of protein localization;establishment of protein localization in mitochondrion;establishment of protein localization to organelle;intracellular protein transport;intracellular transport;macromolecu…	8	8	8	43.6	43.6	43.6	18.273	0	211.2	11801000000	147	0.323205	0.650676	0.282944	0.207042	O60830;O60830-2	Mitochondrial import inner membrane translocase subunit Tim17-B	TIMM17B
27.4346	27.8653	28.1094	27.7631	27.8057	27.6281	28.0147			acidic amino acid transport;amine transport;amino acid transport;anion transport;carboxylic acid transport;establishment of localization;establishment of protein localization;ion transport;L-glutamate transport;nitrogen compound transport;organic acid transport;organic anion transport;organic substance transport;protein transport;transport	5	5	5	27	27	27	19.258	0	13.329	23392000000	100	0.0418768	0.97294	0.0230786	0.0193929	O60831	PRA1 family protein 2	PRAF2
32.2641	32.3021	32.134	32.282	32.2066	32.3643	32.4264			anatomical structure homeostasis;biological regulation;biosynthetic process;box H/ACA snoRNA 3'-end processing;box H/ACA snoRNA metabolic process;box H/ACA snoRNA processing;cell proliferation;cellular biosynthetic process;cellular component organization;cellular component organization at cellular level;cellular component organization or biogenesis;cellular component organization or biogenesis at…	41	41	41	70	70	70	57.673	0	323.31	452400000000	1736	0.56184	0.859151	0.0869325	0.0811832	O60832;O60832-2	H/ACA ribonucleoprotein complex subunit 4	DKC1
33.2073	33.0431	33.1488	33.1611	33.2389	33.1615	33.3864			biological regulation;biosynthetic process;cellular biosynthetic process;cellular macromolecule biosynthetic process;cellular macromolecule metabolic process;cellular metabolic process;cellular process;cellular protein metabolic process;gene expression;macromolecule biosynthetic process;macromolecule metabolic process;metabolic process;posttranscriptional regulation of gene expression;primary met…	95	95	94	63.5	63.5	63.5	138.83	0	323.31	751510000000	3378	0.866734	0.797096	0.122147	0.114286	O60841	Eukaryotic translation initiation factor 5B	EIF5B
31.8889	31.5272	31.5361	31.209	31.975	31.7764	31.9856			biological regulation;biosynthetic process;cell differentiation;cellular biosynthetic process;cellular developmental process;cellular macromolecule biosynthetic process;cellular macromolecule metabolic process;cellular metabolic process;cellular nitrogen compound metabolic process;cellular process;developmental process;endothelial cell differentiation;epithelial cell differentiation;macromolecule…	17	17	17	70.3	70.3	70.3	16.368	0	131.32	214450000000	797	1.06843	0.531825	0.372037	0.316916	O60869;O60869-2;O60869-3	Endothelial differentiation-related factor 1	EDF1
28.0213	28.5799	27.9774	28.2535	28.3917	28.46	28.3764			biosynthetic process;cellular biosynthetic process;cellular macromolecule biosynthetic process;cellular macromolecule metabolic process;cellular metabolic process;cellular nitrogen compound metabolic process;cellular process;cellular response to stimulus;cellular response to stress;DNA metabolic process;DNA recombination;DNA repair;DNA replication;macromolecule biosynthetic process;macromolecule …	14	14	14	33.3	33.3	33.3	45.373	0	43.089	21126000000	177	0.559201	0.694954	0.201339	0.172872	O60870;O60870-2	DNA/RNA-binding protein KIN17	KIN
30.2376	30.2034	30.3751	30.1897	30.3065	30.1274	30.1011			actin cytoskeleton organization;actin filament organization;actin filament polymerization;actin filament-based process;actin polymerization or depolymerization;biological regulation;cellular component assembly;cellular component assembly at cellular level;cellular component organization;cellular component organization at cellular level;cellular component organization or biogenesis;cellular compon…	31	31	31	33.1	33.1	33.1	124.83	0	97.234	80930000000	230	0.435357	0.880769	-0.073102	-0.0680822	O60879-2;O60879-3;O60879	Protein diaphanous homolog 2	DIAPH2
32.251	32.3408	32.3233	32.3846	32.3106	32.2295	32.4199			biological regulation;cellular macromolecule metabolic process;cellular metabolic process;cellular process;cellular protein metabolic process;macromolecule metabolic process;metabolic process;positive regulation of biological process;positive regulation of cell proliferation;positive regulation of cellular process;primary metabolic process;protein folding;protein metabolic process;protein refoldi…	31	31	31	72.8	72.8	72.8	45.745	0	323.31	347630000000	1370	0.0296503	0.992526	-0.00493527	-0.00467049	O60884	DnaJ homolog subfamily A member 2	DNAJA2
30.6367	30.5666	30.4534	30.3351	30.3011	30.6991	30.3871			biological regulation;biosynthetic process;cell cycle process;cell proliferation;cellular biosynthetic process;cellular component organization;cellular component organization at cellular level;cellular component organization or biogenesis;cellular component organization or biogenesis at cellular level;cellular macromolecule biosynthetic process;cellular macromolecule metabolic process;cellular me…	41	41	31	31.1	31.1	25.8	152.22	0	175.71	114680000000	844	0.10108	0.95331	-0.0355142	-0.0314874	O60885;O60885-2;O60885-3	Bromodomain-containing protein 4	BRD4
30.192	30.0883	30.3984	30.466	30.5788	30.0948	30.0821			localization;macromolecule localization;protein localization;response to chemical stimulus;response to inorganic substance;response to metal ion;response to stimulus	8	8	8	62.2	62.2	62.2	16.832	0	105.36	96808000000	265	0.0705811	0.957785	-0.0342356	-0.0292133	O60888-3;O60888;O60888-2	Protein CutA	CUTA
27.7601	26.9882	26.9935	26.7719	25.8655	27.0139	26.8625			biological regulation;biosynthetic process;canonical Wnt receptor signaling pathway;catabolic process;cell surface receptor linked signaling pathway;cellular biosynthetic process;cellular catabolic process;cellular component organization;cellular component organization at cellular level;cellular component organization or biogenesis;cellular component organization or biogenesis at cellular level;c…	14	8	8	36.2	26	26	62.495	0	127.61	7203800000	81	0.64789	0.466154	-0.547747	-0.39243	O60907;O60907-2	F-box-like/WD repeat-containing protein TBL1X	TBL1X
30.7725	30.4145	30.4698	30.5063	30.6846	30.1944	30.8161			actin cytoskeleton organization;actin filament-based process;anatomical structure development;B cell activation;biological regulation;cell activation;cell cycle;cellular component organization;cellular component organization at cellular level;cellular component organization or biogenesis;cellular component organization or biogenesis at cellular level;cellular macromolecule metabolic process;cellu…	15	15	15	82.8	82.8	82.8	14.21	0	236.25	115090000000	406	0.0456556	0.970167	0.0242864	0.0205098	O60925	Prefoldin subunit 1	PFDN1
28.225	27.736	27.6357	26.046	25.446	25.6904	25.4242			biological regulation;negative regulation of biological process;negative regulation of catalytic activity;negative regulation of cellular metabolic process;negative regulation of cellular process;negative regulation of cellular protein metabolic process;negative regulation of dephosphorylation;negative regulation of hydrolase activity;negative regulation of macromolecule metabolic process;negativ…	7	7	7	61.9	61.9	61.9	13.952	0	40.256	6410300000	57	1.69307	0.0421739	-1.89047	-1.20882	O60927	Protein phosphatase 1 regulatory subunit 11	PPP1R11
27.127	28.3545	28.7056	28.4891	28.582	28.4919	28.4778			biosynthetic process;catabolic process;cellular biosynthetic process;cellular catabolic process;cellular macromolecule biosynthetic process;cellular macromolecule catabolic process;cellular macromolecule metabolic process;cellular metabolic process;cellular nitrogen compound metabolic process;cellular process;DNA metabolic process;DNA replication;DNA replication, removal of RNA primer;DNA-depende…	14	14	14	53.5	53.5	53.5	32.064	0	60.591	15380000000	184	0.351107	0.613333	0.348192	0.245087	O60930	Ribonuclease H1	RNASEH1
29.788	29.5921	29.6612	29.78	29.9687	29.8243	29.7878			anatomical structure homeostasis;B cell activation;B cell activation involved in immune response;biological regulation;blastocyst growth;cell activation;cell activation involved in immune response;cell cycle;cell cycle arrest;cell cycle checkpoint;cell cycle process;cell proliferation;cellular component organization;cellular component organization at cellular level;cellular component organization…	42	42	42	67.1	67.1	67.1	84.958	0	308.1	73790000000	683	1.0617	0.747324	0.154952	0.144429	O60934	Nibrin	NBN
29.4675	28.8816	29.0612	28.9158	28.7859	28.5559	28.5804			biological regulation;calcium ion homeostasis;calcium ion transport;calcium ion transport into cytosol;cation homeostasis;cation transport;cellular calcium ion homeostasis;cellular cation homeostasis;cellular chemical homeostasis;cellular component assembly;cellular component assembly at cellular level;cellular component organization;cellular component organization at cellular level;cellular comp…	7	7	7	40.4	40.4	40.4	22.629	0	150.75	23423000000	189	1.30993	0.478137	-0.44079	-0.376629	O60936;O60936-3;O60936-1	Nucleolar protein 3	NOL3
26.8897	24.4706	26.9278	26.6363	24.6024	27.0475	26.5456				10	10	1	26.2	26.2	2.5	64.424	0	19.963	5088800000	37	0.062323	0.850174	-0.165944	-0.0856901	O60941-3;O60941-4;O60941-7;O60941;O60941-2	Dystrobrevin beta	DTNB
27.0299	26.6577	27.1999	27.5771	27.4685	27.4144	27.9929			biosynthetic process;cellular biosynthetic process;cellular macromolecule biosynthetic process;cellular macromolecule metabolic process;cellular metabolic process;cellular nitrogen compound metabolic process;cellular process;gene expression;macromolecule biosynthetic process;macromolecule metabolic process;metabolic process;mRNA capping;mRNA metabolic process;mRNA processing;nitrogen compound met…	18	18	18	37.7	37.7	37.7	68.556	0	80.142	27001000000	229	0.914507	0.461364	0.509125	0.399777	O60942;O60942-2;O60942-4;O60942-3	mRNA-capping enzyme;Polynucleotide 5-triphosphatase;mRNA guanylyltransferase	RNGTT
29.6632	29.4011	29.2136	29.1826	29.3001	29.6963	28.4715			biological regulation;cation homeostasis;cellular cation homeostasis;cellular chemical homeostasis;cellular homeostasis;cellular ion homeostasis;cellular iron ion homeostasis;cellular metal ion homeostasis;cellular process;chemical homeostasis;cofactor transport;establishment of localization;heme transport;homeostatic process;ion homeostasis;iron ion homeostasis;metabolic process;metal ion homeos…	22	21	21	32.8	31.7	31.7	82.768	0	173.89	49447000000	454	0.257299	0.719746	-0.209118	-0.15735	O75027-2;O75027;O75027-3	ATP-binding cassette sub-family B member 7, mitochondrial	ABCB7
28.9622	28.5305	28.3071	28.7214	28.5363	29.0746	28.5377			actin filament severing;actin filament-based process;anatomical structure development;anatomical structure morphogenesis;axon guidance;biological adhesion;biological regulation;cell adhesion;cell morphogenesis;cell morphogenesis involved in differentiation;cell part morphogenesis;cell projection assembly;cell projection morphogenesis;cell projection organization;cell-substrate adhesion;cellular c…	35	35	18	45.1	45.1	26.1	120.87	0	239.97	24490000000	273	0.145159	0.87565	0.0858458	0.0702032	O75044	SLIT-ROBO Rho GTPase-activating protein 2	SRGAP2
27.2769	27.885	28.4898	28.3533	27.2044	28.0478	27.5424			anatomical structure development;developmental process;gland development;lacrimal gland development;organ development	28	28	28	27.8	27.8	27.8	135.19	0	112.13	22789000000	244	0.466702	0.558305	-0.403091	-0.291341	O75054;O75054-2	Immunoglobulin superfamily member 3	IGSF3
28.9558	28.3394	28.1895	27.9256	28.0728	27.9796	27.9563				12	12	12	35.5	35.5	35.5	46.432	0	33.279	13308000000	135	0.625645	0.576242	-0.34972	-0.277499	O75063	Glycosaminoglycan xylosylkinase	FAM20B
34.1065	33.7653	33.7779	33.8658	33.6288	33.8223	33.7303			biological regulation;blood coagulation;cell activation;cellular process;coagulation;establishment of localization;establishment of localization in cell;exocytosis;hemostasis;multicellular organismal process;neurological system process;platelet activation;platelet degranulation;regulation of biological process;regulation of biological quality;regulation of body fluid levels;regulation of cell dev…	44	44	44	74.9	74.9	74.9	66.193	0	323.31	985080000000	2764	0.68495	0.761016	-0.151763	-0.13739	O75083;O75083-3	WD repeat-containing protein 1	WDR1
27.0909	27.0621	27.5186	27.3028	26.9893	27.1409	26.7409			biological regulation;cellular component organization;cellular component organization or biogenesis;cellular membrane organization;cellular process;endocytosis;establishment of localization;establishment of localization in cell;Golgi vesicle transport;intracellular transport;lipid translocation;lipid transport;membrane invagination;membrane organization;organic substance transport;phospholipid tr…	20	20	16	20.1	20.1	16.1	118.58	0	28.251	8240000000	132	0.880856	0.608872	-0.286549	-0.247218	O75110;O75110-2	Probable phospholipid-transporting ATPase IIA	ATP9A
27.0785	26.8999	26.8926	25.3728	26.1736	26.9217	27.2527			biological regulation;cellular process;cellular response to abiotic stimulus;cellular response to light stimulus;cellular response to radiation;cellular response to stimulus;cellular response to UV;negative regulation of biological process;negative regulation of catabolic process;negative regulation of cellular catabolic process;negative regulation of cellular metabolic process;negative regulatio…	12	12	12	16.2	16.2	16.2	100.38	0	13.601	2122800000	29	0.155349	0.748068	0.22173	0.143816	O75113	NEDD4-binding protein 1	N4BP1
32.484	32.483	32.3625	32.4317	32.7427	32.5945	32.4229			actin cytoskeleton organization;actin filament-based process;anatomical structure formation involved in morphogenesis;anatomical structure morphogenesis;axon guidance;biological regulation;cell part morphogenesis;cell projection morphogenesis;cell projection organization;cell surface receptor linked signaling pathway;cellular component morphogenesis;cellular component organization;cellular compon…	103	103	93	64.5	64.5	58.2	160.9	0	323.31	361690000000	2124	0.84352	0.764403	0.146385	0.134992	O75116	Rho-associated protein kinase 2	ROCK2
26.3501	25.2693	27.3556	27.227	24.7195	27.1719	24.6561			axon guidance;biological regulation;cell cycle;cell cycle phase;cell cycle process;cell division;cellular component organization;cellular component organization at cellular level;cellular component organization or biogenesis;cellular component organization or biogenesis at cellular level;cellular process;cellular response to stimulus;chemotaxis;cytoskeleton organization;establishment or maintenan…	62	2	2	53.2	1.6	1.6	141.06	0	29.531	3746300000	47	0.52134	0.35188	-1.03468	-0.545301	O75122	CLIP-associating protein 2	CLASP2
30.6871	30.8128	30.6911	30.7312	30.7666	30.5095	30.7967			axon guidance;biological regulation;cell cycle;cell cycle phase;cell cycle process;cell division;cellular component organization;cellular component organization at cellular level;cellular component organization or biogenesis;cellular component organization or biogenesis at cellular level;cellular process;cellular response to stimulus;chemotaxis;cytoskeleton organization;establishment or maintenan…	65	55	5	48.4	42.4	4.4	165.85	0	323.31	83049000000	778	0.183319	0.943761	-0.0396498	-0.0365875	O75122-3	CLIP-associating protein 2	CLASP2
27.474	27.3458	27.6029	27.4669	27.5571	28.0499	27.8805			cellular macromolecule metabolic process;cellular metabolic process;cellular nitrogen compound metabolic process;cellular process;macromolecule metabolic process;metabolic process;ncRNA 3'-end processing;ncRNA metabolic process;ncRNA processing;nitrogen compound metabolic process;nucleic acid metabolic process;nucleobase-containing compound metabolic process;primary metabolic process;RNA 3'-end p…	23	23	23	38.6	38.6	38.6	78.855	0	91.835	20377000000	283	1.32882	0.534588	0.356749	0.314044	O75127	Pentatricopeptide repeat-containing protein 1, mitochondrial	PTCD1
32.63	32.4996	32.5138	32.4466	31.9545	32.1204	32.2414			biosynthetic process;cellular biosynthetic process;cellular lipid metabolic process;cellular macromolecule metabolic process;cellular metabolic process;cellular process;cellular protein metabolic process;cellular response to calcium ion;cellular response to chemical stimulus;cellular response to inorganic substance;cellular response to metal ion;cellular response to stimulus;establishment of loca…	28	28	27	52.5	52.5	52.5	60.13	0	323.31	409920000000	1421	2.39004	0.469175	-0.417028	-0.384976	O75131	Copine-3	CPNE3
27.8431	27.1728	27.7236	27.764	28.001	28.3822	28.2457			apoptosis;cell death;cellular component organization;cellular component organization or biogenesis;cellular membrane organization;cellular process;clathrin-mediated endocytosis;death;endocytosis;establishment of localization;membrane invagination;membrane organization;programmed cell death;receptor-mediated endocytosis;transport;vesicle-mediated transport	37	35	35	41.3	39	39	119.39	0	97.073	12326000000	112	1.45378	0.395981	0.583745	0.484957	O75146;O75146-2	Huntingtin-interacting protein 1-related protein	HIP1R
30.6203	30.4218	30.2911	30.3996	30.3431	30.1277	30.4991			catabolic process;cellular catabolic process;cellular component organization;cellular component organization at cellular level;cellular component organization or biogenesis;cellular component organization or biogenesis at cellular level;cellular macromolecule catabolic process;cellular macromolecule metabolic process;cellular metabolic process;cellular process;cellular protein metabolic process;c…	57	49	49	56.6	51.2	51.2	113.68	0	323.31	106460000000	982	0.39113	0.829294	-0.10991	-0.0980225	O75150;O75150-4;O75150-3	E3 ubiquitin-protein ligase BRE1B	RNF40
27.3243	26.7252	27.2837	27.4149	27.1598	27.1835	26.9798			anatomical structure development;biological regulation;biosynthetic process;cellular biosynthetic process;cellular component organization;cellular component organization at cellular level;cellular component organization or biogenesis;cellular component organization or biogenesis at cellular level;cellular macromolecule biosynthetic process;cellular macromolecule metabolic process;cellular metabol…	25	25	23	24.3	24.3	22.4	120.77	0	24.433	10030000000	96	0.156393	0.88415	-0.0793292	-0.0665135	O75151	Lysine-specific demethylase PHF2	PHF2
29.7613	29.616	29.4965	29.4759	29.9662	29.5213	29.8347			establishment of localization;establishment of localization in cell;establishment of RNA localization;intracellular transport;mRNA export from nucleus;mRNA transport;nuclear export;nuclear transport;nucleic acid transport;nucleobase-containing compound transport;nucleocytoplasmic transport;poly(A)+ mRNA export from nucleus;RNA export from nucleus;RNA transport;transport	45	45	34	53.3	53.3	37.5	89.13	0	293.18	86537000000	744	0.647052	0.708662	0.186653	0.16445	O75152	Zinc finger CCCH domain-containing protein 11A	ZC3H11A
32.4222	32.7512	32.789	32.851	32.9133	32.769	32.6053			cellular component organization;cellular component organization at cellular level;cellular component organization or biogenesis;cellular component organization or biogenesis at cellular level;cellular localization;cellular process;intracellular distribution of mitochondria;localization;mitochondrion distribution;mitochondrion localization;mitochondrion organization;organelle localization;organell…	73	73	72	64.1	64.1	63.6	146.67	0	323.31	356720000000	1984	0.166759	0.914732	0.0591625	0.052091	O75153	Clustered mitochondria protein homolog	CLUH
26.5494	26.3059	26.3353	25.7052	26.3323	26.3602	26.1657			response to abiotic stimulus;response to osmotic stress;response to stimulus;response to stress	8	6	5	15.9	13.8	12.7	76.391	0	14.264	3775000000	40	0.102776	0.917319	0.0621339	0.0509145	O75157-2;O75157	TSC22 domain family protein 2	TSC22D2
30.8678	30.7165	30.7281	30.769	30.6586	30.6538	30.4256			biological regulation;cell differentiation;cellular component organization;cellular component organization at cellular level;cellular component organization or biogenesis;cellular component organization or biogenesis at cellular level;cellular developmental process;cellular process;developmental process;endosome organization;establishment of localization;establishment of protein localization;orga…	84	84	84	43.9	43.9	43.9	254.41	0	323.31	115380000000	1081	1.26909	0.689854	-0.19101	-0.177503	O75165	DnaJ homolog subfamily C member 13	DNAJC13
25.9762	27.21	27.65	27.667	27.2897	27.0956	26.4176				13	13	13	22.3	22.3	22.3	98.125	0	81.373	4539700000	45	0.138081	0.776375	-0.191496	-0.126003	O75170-6;O75170-2;O75170-4;O75170-3;O75170-5;O75170	Serine/threonine-protein phosphatase 6 regulatory subunit 2	PPP6R2
29.9083	29.8939	30.0021	29.6963	29.945	29.9567	29.6657			biological regulation;biosynthetic process;catabolic process;cell differentiation;cellular biosynthetic process;cellular catabolic process;cellular developmental process;cellular macromolecule biosynthetic process;cellular macromolecule catabolic process;cellular macromolecule metabolic process;cellular metabolic process;cellular nitrogen compound metabolic process;cellular process;developmental …	21	21	21	26.8	26.8	26.8	81.871	0	148.83	51985000000	445	0.0617231	0.976554	-0.0193276	-0.017411	O75175	CCR4-NOT transcription complex subunit 3	CNOT3
28.7387	28.7607	29.0293	29.1749	29.2132	29.3417	28.7638			anatomical structure maturation;biological regulation;blood vessel maturation;defense response;defense response to bacterium;developmental maturation;developmental process;immune response;immune system process;innate immune response;multi-organism process;negative regulation of biological process;negative regulation of cell differentiation;negative regulation of cellular process;negative regulati…	58	36	36	28.6	20.2	20.2	274.18	0	323.31	29440000000	311	0.405617	0.734126	0.180336	0.151162	O75179-2;O75179;O75179-7;O75179-6;O75179-4	Ankyrin repeat domain-containing protein 17	ANKRD17
27.233	28.3063	28.2906	28.3992	28.7287	28.258	27.848			actin cytoskeleton organization;actin filament-based process;anatomical structure development;biological adhesion;biological regulation;cell adhesion;cell differentiation;cell differentiation involved in embryonic placenta development;cell-cell adhesion;cellular component organization;cellular component organization at cellular level;cellular component organization or biogenesis;cellular componen…	16	16	13	46.6	46.6	42	36.087	0	101.68	18274000000	244	0.225357	0.717667	0.220949	0.158999	O75190;O75190-3;O75190-2;O75190-4	DnaJ homolog subfamily B member 6	DNAJB6
28.15	28.2533	28.2573	28.4315	27.8727	28.0165	27.8221			alcohol catabolic process;alcohol metabolic process;carbohydrate catabolic process;carbohydrate metabolic process;carbohydrate phosphorylation;catabolic process;cellular carbohydrate catabolic process;cellular carbohydrate metabolic process;cellular metabolic process;cellular process;D-xylose metabolic process;generation of precursor metabolites and energy;metabolic process;monosaccharide catabol…	13	13	13	33.8	33.8	33.8	58.382	0	114.07	11969000000	121	2.1411	0.509836	-0.369272	-0.340495	O75191;O75191-2	Xylulose kinase	XYLB
29.7051	29.6035	29.4028	29.1177	29.1105	28.9139	29.4129			biosynthetic process;cellular biosynthetic process;cellular ketone metabolic process;cellular metabolic process;cellular process;coenzyme biosynthetic process;coenzyme metabolic process;cofactor biosynthetic process;cofactor metabolic process;electron transport chain;generation of precursor metabolites and energy;metabolic process;mitochondrial electron transport, NADH to ubiquinone;oxidation-red…	12	12	12	47.5	47.5	47.5	35.509	0	323.31	46944000000	294	0.764871	0.593331	-0.311528	-0.260595	O75208	Ubiquinone biosynthesis protein COQ9, mitochondrial	COQ9
29.8881	30.2651	29.8691	30.021	29.6062	30.9791	30.4379			amine biosynthetic process;amine metabolic process;apoptotic mitochondrial changes;biosynthetic process;carboxylic acid biosynthetic process;carboxylic acid metabolic process;cellular amine metabolic process;cellular amino acid biosynthetic process;cellular amino acid metabolic process;cellular biosynthetic process;cellular component organization;cellular component organization at cellular level;…	13	13	13	60.6	60.6	60.6	21.007	0	177.16	87163000000	482	0.408852	0.612593	0.330225	0.244419	O75223	Gamma-glutamylcyclotransferase	GGCT
28.4232	28.4505	27.998	26.2359	28.9314	29.1475	29.3424			cellular component assembly;cellular component assembly at cellular level;cellular component biogenesis;cellular component organization;cellular component organization at cellular level;cellular component organization or biogenesis;cellular component organization or biogenesis at cellular level;cellular macromolecular complex assembly;cellular macromolecular complex subunit organization;cellular …	12	12	12	50.7	50.7	50.7	23.563	0	98.914	72959000000	329	1.08625	0.176564	1.3635	0.837578	O75251;O75251-2	NADH dehydrogenase [ubiquinone] iron-sulfur protein 7, mitochondrial	NDUFS7
32.3518	31.9147	32.2221	32.2904	32.4208	31.9963	32.2962			cellular metabolic process;cellular process;electron transport chain;generation of precursor metabolites and energy;metabolic process;mitochondrial electron transport, NADH to ubiquinone;oxidation-reduction process;respiratory electron transport chain;response to chemical stimulus;response to oxidative stress;response to stimulus;response to stress;small molecule metabolic process	26	26	26	59.3	59.3	59.3	51.851	0	323.31	388040000000	1512	0.100357	0.942862	0.0430018	0.037203	O75306-2;O75306	NADH dehydrogenase [ubiquinone] iron-sulfur protein 2, mitochondrial	NDUFS2
30.0597	29.7963	29.7582	29.8895	29.784	29.9355	29.7007			anatomical structure development;biological regulation;biosynthetic process;Cajal body organization;cell cycle process;cell proliferation;cellular biosynthetic process;cellular component organization;cellular component organization at cellular level;cellular component organization or biogenesis;cellular component organization or biogenesis at cellular level;cellular macromolecule biosynthetic pro…	21	21	21	51.6	51.6	51.6	50.925	0	291.08	35856000000	327	0.290542	0.89021	-0.0691759	-0.0629956	O75312	Zinc finger protein ZPR1	ZPR1
28.9628	28.2955	28.3527	28.1117	27.7437	28.3416	26.9941			cellular macromolecule metabolic process;cellular metabolic process;cellular nitrogen compound metabolic process;cellular process;cellular protein metabolic process;dephosphorylation;macromolecule metabolic process;macromolecule modification;metabolic process;nitrogen compound metabolic process;nucleic acid metabolic process;nucleobase-containing compound metabolic process;peptidyl-tyrosine depho…	14	14	14	49.9	49.9	49.9	43.71	0	50.359	25777000000	168	0.924143	0.358301	-0.73752	-0.529606	O75319	RNA/RNP complex-1-interacting phosphatase	DUSP11
29.929	28.7402	29.3275	29.25	29.4823	29.459	30.0104			ATP biosynthetic process;ATP metabolic process;biological regulation;biosynthetic process;cellular biosynthetic process;cellular metabolic process;cellular nitrogen compound biosynthetic process;cellular nitrogen compound metabolic process;cellular process;generation of precursor metabolites and energy;heterocycle biosynthetic process;heterocycle metabolic process;metabolic process;negative regul…	14	13	13	53.1	50.3	50.3	33.742	0	129.93	124070000000	577	0.462111	0.597347	0.338888	0.255734	O75323;O75323-2	Protein NipSnap homolog 2	GBAS
28.5416	29.023	28.6926	28.6177	28.313	28.4134	27.9599			amine metabolic process;aminoglycan catabolic process;aminoglycan metabolic process;carbohydrate catabolic process;carbohydrate metabolic process;catabolic process;glycosaminoglycan catabolic process;glycosaminoglycan metabolic process;hyaluronan catabolic process;hyaluronan metabolic process;macromolecule catabolic process;macromolecule metabolic process;metabolic process;nitrogen compound metab…	25	25	25	37.9	37.9	37.9	82.3	0	130.52	13508000000	162	1.46039	0.445419	-0.489974	-0.418706	O75330-2;O75330;O75330-3;O75330-4	Hyaluronan mediated motility receptor	HMMR
31.8684	31.6901	31.5983	31.5368	31.6064	31.299	31.5935			activation of caspase activity;anatomical structure formation involved in morphogenesis;angiogenesis;biological regulation;cellular process;cellular response to heat;cellular response to stimulus;cellular response to stress;developmental process;establishment of localization;establishment of localization in cell;establishment of protein localization;intracellular protein transport;intracellular t…	12	12	12	56	56	56	21.868	0	149.2	208340000000	765	0.684845	0.726204	-0.173772	-0.155181	O75340;O75340-2	Programmed cell death protein 6	PDCD6
33.4723	32.803	32.1383	32.6815	32.6788	32.6525	32.7421			cellular component assembly;cellular component assembly at cellular level;cellular component organization;cellular component organization at cellular level;cellular component organization or biogenesis;cellular component organization or biogenesis at cellular level;cellular macromolecular complex assembly;cellular macromolecular complex subunit organization;cellular macromolecule metabolic proces…	18	18	18	78.7	78.7	78.7	12.855	0	235.06	407360000000	1141	0.0918341	0.892545	-0.0826413	-0.0623708	O75347;O75347-2	Tubulin-specific chaperone A	TBCA
30.8002	30.1545	29.7482	25.5078	30.1971	25.5078	30.1628			biological regulation;cation homeostasis;cation transport;cell surface receptor linked signaling pathway;cellular cation homeostasis;cellular chemical homeostasis;cellular component organization;cellular component organization at cellular level;cellular component organization or biogenesis;cellular component organization or biogenesis at cellular level;cellular homeostasis;cellular ion homeostasi…	7	7	7	51.7	51.7	51.7	13.757	0	323.31	91358000000	387	0.0797108	0.7436	-0.430112	-0.146883	O75348	V-type proton ATPase subunit G 1	ATP6V1G1
31.0044	30.8071	30.895	30.8422	30.6846	30.7222	30.3132			biological regulation;catabolic process;cation transport;cell cycle process;cellular catabolic process;cellular component disassembly;cellular component disassembly at cellular level;cellular component organization;cellular component organization at cellular level;cellular component organization or biogenesis;cellular component organization or biogenesis at cellular level;cellular macromolecular …	28	19	19	61	49.5	49.5	49.301	0	323.31	67627000000	463	1.31881	0.572525	-0.313818	-0.280071	O75351	Vacuolar protein sorting-associated protein 4B	VPS4B
29.5546	29.0909	29.1053	29.2124	28.7628	30.0612	28.9901			biosynthetic process;carbohydrate biosynthetic process;carbohydrate metabolic process;cellular macromolecule metabolic process;cellular metabolic process;cellular process;cellular protein metabolic process;dolichol-linked oligosaccharide biosynthetic process;establishment of localization;macromolecule metabolic process;metabolic process;oligosaccharide biosynthetic process;oligosaccharide metabol…	5	5	5	18.3	18.3	18.3	19.752	0	15.824	57102000000	208	0.0290462	0.968455	0.0305942	0.0225203	O75352-2;O75352	Mannose-P-dolichol utilization defect 1 protein	MPDU1
27.2674	28.2961	28.6657	27.9444	27.581	27.4932	27.0484			biological regulation;biosynthetic process;cellular biosynthetic process;cellular macromolecule biosynthetic process;cellular macromolecule metabolic process;cellular metabolic process;cellular nitrogen compound metabolic process;cellular process;macromolecule biosynthetic process;macromolecule metabolic process;metabolic process;negative regulation of biological process;negative regulation of bi…	23	23	21	31.2	31.2	29.6	115.27	0	136.36	9531400000	148	0.863034	0.394571	-0.66917	-0.485532	O75362	Zinc finger protein 217	ZNF217
32.9777	32.8235	32.8595	33.0843	33.012	32.9039	33.5861			biological regulation;cellular component assembly;cellular component assembly at cellular level;cellular component organization;cellular component organization at cellular level;cellular component organization or biogenesis;cellular component organization or biogenesis at cellular level;cellular macromolecular complex assembly;cellular macromolecular complex subunit organization;cellular process;…	24	22	2	62	55	3.5	39.488	0	323.31	958200000000	2174	0.5538	0.66525	0.231061	0.194084	O75367-3;O75367	Core histone macro-H2A.1	H2AFY
30.6641	30.938	31.003	31.1808	30.9063	30.9873	30.9557			biological regulation;positive regulation of biological process;positive regulation of cell communication;positive regulation of cellular process;positive regulation of response to stimulus;positive regulation of signal transduction;positive regulation of signaling;regulation of biological process;regulation of cell communication;regulation of cellular process;regulation of response to stimulus;r…	11	11	11	91.2	91.2	91.2	12.774	0	229.38	135230000000	522	0.00858597	0.994488	0.00331052	0.00293388	O75368	SH3 domain-binding glutamic acid-rich-like protein	SH3BGRL
30.4239	29.4156	29.5156	29.5162	25.205	27.2602	29.894			actin cytoskeleton organization;actin filament-based process;anatomical structure development;biological regulation;cell differentiation;cell surface receptor linked signaling pathway;cellular component organization;cellular component organization at cellular level;cellular component organization or biogenesis;cellular component organization or biogenesis at cellular level;cellular developmental …	219	1	0	89.3	1.3	0	275.66	0	81.524	71716000000	209	0.956547	0.0800769	-2.26478	-1.044	O75369-2;O75369-9;O75369;O75369-7;O75369-5;O75369-4	Filamin-B	FLNB
37.5952	37.5271	37.4843	37.5212	37.5327	37.479	37.5506			actin cytoskeleton organization;actin filament-based process;anatomical structure development;biological regulation;cell differentiation;cell surface receptor linked signaling pathway;cellular component organization;cellular component organization at cellular level;cellular component organization or biogenesis;cellular component organization or biogenesis at cellular level;cellular developmental …	222	222	4	88.3	88.3	2.1	281.63	0	323.31	16526000000000	22529	0.126834	0.984236	-0.0111755	-0.0108212	O75369-8	Filamin-B	FLNB
29.8557	30.1845	29.6662	29.9389	29.5988	29.7351	29.6907			alpha-beta T cell activation;alpha-beta T cell differentiation;anatomical structure development;biological regulation;biosynthetic process;CD4-positive, alpha-beta T cell activation;CD4-positive, alpha-beta T cell differentiation;CD4-positive, CD25-positive, alpha-beta regulatory T cell differentiation;cell activation;cell differentiation;cell surface receptor linked signaling pathway;cellular bi…	57	54	54	33.6	32.5	32.5	270.21	0	321.72	87320000000	590	0.879186	0.651645	-0.236446	-0.208968	O75376;O75376-2	Nuclear receptor corepressor 1	NCOR1
28.9384	28.3761	28.5166	28.8959	28.6789	28.8363	28.9967			aging;anatomical structure development;anatomical structure morphogenesis;carboxylic acid metabolic process;cardiovascular system development;cell part morphogenesis;cellular component morphogenesis;cellular component organization;cellular component organization at cellular level;cellular component organization or biogenesis;cellular component organization or biogenesis at cellular level;cellular…	9	9	9	61.3	61.3	61.3	13.711	0	196.1	141780000000	467	0.365452	0.765913	0.155541	0.131625	O75380	NADH dehydrogenase [ubiquinone] iron-sulfur protein 6, mitochondrial	NDUFS6
28.4339	28.4906	28.2151	27.9305	28.0428	28.5746	28.5079			biological regulation;cellular component assembly;cellular component organization;cellular component organization at cellular level;cellular component organization or biogenesis;cellular component organization or biogenesis at cellular level;cellular process;cytoskeleton organization;establishment of localization;establishment of localization in cell;establishment of protein localization;establis…	13	13	13	60.8	60.8	60.8	36.701	0	199.04	22388000000	174	0.205603	0.845508	0.107571	0.0892401	O75381-2;O75381	Peroxisomal membrane protein PEX14	PEX14
29.8695	29.0509	29.4381	29.0203	28.6552	29.1137	28.8737			anatomical structure development;developmental process;establishment of localization;establishment of protein localization;nervous system development;protein transport;system development;transport	17	17	16	30.3	30.3	28.8	79.609	0	39.294	18931000000	101	0.870034	0.491772	-0.463858	-0.368044	O75382-2;O75382;O75382-4;O75382-3	Tripartite motif-containing protein 3	TRIM3
34.0616	34.0126	33.9545	33.8388	34.1412	34.0009	33.6848			acetyl-CoA catabolic process;acetyl-CoA metabolic process;carbohydrate metabolic process;catabolic process;cellular carbohydrate metabolic process;cellular catabolic process;cellular metabolic process;cellular process;coenzyme catabolic process;coenzyme metabolic process;cofactor catabolic process;cofactor metabolic process;metabolic process;primary metabolic process;small molecule metabolic proc…	27	27	27	57.5	57.5	57.5	51.712	0	323.31	1381400000000	2220	0.0689108	0.969045	-0.0246083	-0.0218473	O75390	Citrate synthase, mitochondrial	CS
30.2732	30.4096	30.0979	29.8226	29.5005	29.9983	29.9048				15	15	15	52.4	52.4	52.4	26.034	0	323.31	46482000000	256	0.866265	0.557884	-0.349594	-0.292071	O75391	Sperm-associated antigen 7	SPAG7
28.5187	28.333	28.4259	28.5592	27.9322	28.4751	28.1947			biosynthetic process;cellular biosynthetic process;cellular component disassembly;cellular component disassembly at cellular level;cellular component organization;cellular component organization at cellular level;cellular component organization or biogenesis;cellular component organization or biogenesis at cellular level;cellular macromolecular complex disassembly;cellular macromolecular complex …	3	3	3	53.8	53.8	53.8	7.6191	0	44.655	37350000000	148	0.876839	0.63406	-0.258514	-0.225953	O75394	39S ribosomal protein L33, mitochondrial	MRPL33
31.5455	31.0744	31.1421	30.8778	31.2187	30.7119	30.854			biological regulation;cellular process;ER to Golgi vesicle-mediated transport;establishment of localization;establishment of localization in cell;establishment of protein localization;Golgi vesicle transport;intracellular transport;positive regulation of biological process;positive regulation of catabolic process;positive regulation of macromolecule metabolic process;positive regulation of metabo…	16	16	16	55.8	55.8	55.8	24.593	0	221.56	175110000000	820	0.49912	0.665044	-0.231739	-0.191763	O75396	Vesicle-trafficking protein SEC22b	SEC22B
31.2402	31.2635	31.6373	31.6218	31.2449	31.1693	31.0647			biological regulation;cell cycle;cell division;cell migration;cell motility;cellular component movement;cellular component organization;cellular component organization at cellular level;cellular component organization or biogenesis;cellular component organization or biogenesis at cellular level;cellular macromolecule metabolic process;cellular metabolic process;cellular nitrogen compound metaboli…	45	45	2	41.7	41.7	2.9	108.8	0	323.31	252170000000	1261	1.02558	0.609344	-0.281074	-0.247346	O75400;O75400-2	Pre-mRNA-processing factor 40 homolog A	PRPF40A
30.9734	30.7031	30.6648	30.7641	30.6352	30.5987	30.5455			anatomical structure development;biological regulation;cell cycle;cell differentiation;cell division;cell proliferation;cellular component organization;cellular component organization at cellular level;cellular component organization or biogenesis;cellular component organization or biogenesis at cellular level;cellular developmental process;cellular localization;cellular process;cerebral cortex d…	46	46	42	59.3	59.3	55.9	87.793	0	323.31	120070000000	909	1.08767	0.699285	-0.183203	-0.168965	O75410;O75410-9;O75410-2;O75410-7;O75410-3;O75410-6;O75410-10;O75410-5;O75410-4	Transforming acidic coiled-coil-containing protein 1	TACC1
25.7249	25.4994	25.8339	27.1877	26.1162	25.6549	26.184			apoptosis;biological regulation;biosynthetic process;cell death;cellular biosynthetic process;cellular metabolic process;cellular nitrogen compound biosynthetic process;cellular nitrogen compound metabolic process;cellular process;CTP biosynthetic process;CTP metabolic process;death;GTP biosynthetic process;GTP metabolic process;heterocycle biosynthetic process;heterocycle metabolic process;metab…	6	6	6	34.9	34.9	34.9	21.142	0	11.295	2644800000	55	0.0565746	0.915198	-0.0764435	-0.0519071	O75414	Nucleoside diphosphate kinase 6	NME6
27.0458	27.6676	27.4577	27.2886	28.0853	28.343	27.7664			biological regulation;biosynthetic process;cell cycle;cell cycle checkpoint;cell cycle process;cellular biosynthetic process;cellular component assembly;cellular component assembly at cellular level;cellular component organization;cellular component organization at cellular level;cellular component organization or biogenesis;cellular component organization or biogenesis at cellular level;cellular…	11	11	11	21.3	21.3	21.3	60.244	0	30.805	6953600000	84	1.69077	0.327626	0.699934	0.578896	O75419-2;O75419;O75419-3	Cell division control protein 45 homolog	CDC45
26.8755	27.9683	28.1023	27.9721	27.8744	26.7597	26.7244			biological regulation;cell surface receptor linked signaling pathway;cellular process;cellular response to stimulus;enzyme linked receptor protein signaling pathway;insulin-like growth factor receptor signaling pathway;regulation of biological process;regulation of cellular process;response to stimulus;signal transduction;transmembrane receptor protein tyrosine kinase signaling pathway	11	11	11	14.1	14.1	14.1	114.6	0	42.542	8135600000	65	0.610848	0.44525	-0.610104	-0.416942	O75420	PERQ amino acid-rich with GYF domain-containing protein 1	GIGYF1
31.8709	31.0644	31.3128	31.413	31.1898	31.7317	31.2237			cellular macromolecule metabolic process;cellular metabolic process;cellular process;cellular protein metabolic process;establishment of localization;establishment of localization in cell;establishment of protein localization;establishment of protein localization in mitochondrion;establishment of protein localization to organelle;intracellular protein transport;intracellular transport;macromolecu…	14	14	14	76.4	76.4	76.4	29.763	0	323.31	205230000000	724	0.0469173	0.961729	-0.0335207	-0.0268677	O75431;O75431-2	Metaxin-2	MTX2
31.9713	32.2447	31.8384	31.9236	32.4942	31.9296	32.3055			cellular process;endosome transport;establishment of localization;establishment of localization in cell;establishment of protein localization;intracellular protein transport;intracellular transport;protein transport;retrograde transport, endosome to Golgi;transport;vesicle-mediated transport	24	24	5	74.3	74.3	20.5	38.169	0	323.31	276190000000	1169	0.675527	0.646147	0.248647	0.211899	O75436	Vacuolar protein sorting-associated protein 26A	VPS26A
28.7915	28.6889	28.8502	28.7825	29.1443	28.9359	28.7405			cellular metabolic process;cellular process;electron transport chain;generation of precursor metabolites and energy;metabolic process;mitochondrial electron transport, NADH to ubiquinone;oxidation-reduction process;respiratory electron transport chain;small molecule metabolic process	5	5	5	72.4	72.4	72.4	6.9611	0	21.854	43625000000	209	0.734351	0.74449	0.161957	0.146539	O75438	NADH dehydrogenase [ubiquinone] 1 beta subcomplex subunit 1	NDUFB1
30.8462	30.7633	30.84	30.8992	30.8085	30.7503	30.9001			cellular macromolecule metabolic process;cellular metabolic process;cellular process;cellular protein metabolic process;establishment of localization;establishment of localization in cell;establishment of protein localization;establishment of protein localization in mitochondrion;establishment of protein localization to organelle;intracellular protein transport;intracellular transport;macromolecu…	26	25	25	58.1	56.6	56.6	54.366	0	323.31	204630000000	1022	0.132877	0.977689	-0.0175357	-0.0167123	O75439	Mitochondrial-processing peptidase subunit beta	PMPCB
27.8677	27.5299	28.3687	27.9012	27.6357	28.0356	27.4222			androgen receptor signaling pathway;biological regulation;biosynthetic process;cellular biosynthetic process;cellular component assembly;cellular component organization;cellular component organization or biogenesis;cellular macromolecule metabolic process;cellular metabolic process;cellular nitrogen compound metabolic process;cellular process;cellular response to stimulus;developmental process;ge…	30	30	30	38.5	38.5	38.5	108.94	0	152.39	16505000000	216	0.369683	0.692446	-0.219047	-0.17476	O75448-2;O75448	Mediator of RNA polymerase II transcription subunit 24	MED24
25.6744	26.551	26.1707	25.7825	26.606	26.3772	26.3538			biological regulation;cell cycle phase;cell cycle process;cell division;cell migration;cell motility;cellular component movement;cellular component organization;cellular component organization at cellular level;cellular component organization or biogenesis;cellular component organization or biogenesis at cellular level;cellular process;cytoplasmic microtubule organization;cytoskeleton organizatio…	10	8	8	21.4	17.5	17.5	55.964	0	6.5332	2314800000	29	0.786792	0.524596	0.401031	0.321966	O75449;O75449-2	Katanin p60 ATPase-containing subunit A1	KATNA1
32.1145	32.0726	32.2356	31.9725	32.2362	32.0165	32.028			biological regulation;biosynthetic process;cellular biosynthetic process;cellular component assembly;cellular component assembly at cellular level;cellular component organization;cellular component organization at cellular level;cellular component organization or biogenesis;cellular component organization or biogenesis at cellular level;cellular macromolecular complex assembly;cellular macromolec…	36	36	35	54.7	54.7	54.7	60.103	0	323.31	402700000000	1304	0.0200845	0.992376	-0.00523456	-0.00481173	O75475;O75475-3;O75475-2	PC4 and SFRS1-interacting protein	PSIP1
30.1874	29.7199	30.0924	30.1542	29.8918	29.9475	30.6218			catabolic process;cellular catabolic process;cellular macromolecule catabolic process;cellular macromolecule metabolic process;cellular metabolic process;cellular process;ER-associated protein catabolic process;macromolecule catabolic process;macromolecule metabolic process;metabolic process;modification-dependent macromolecule catabolic process;modification-dependent protein catabolic process;pr…	26	20	20	64.9	56.3	56.3	39.171	0	221.79	110860000000	607	0.191397	0.836651	0.115223	0.0933577	O75477	Erlin-1	ERLIN1
31.9374	31.7862	31.8718	31.8145	31.9511	31.6275	31.6705			anatomical structure development;biological regulation;cellular metabolic process;cellular process;developmental process;electron transport chain;generation of precursor metabolites and energy;metabolic process;mitochondrial electron transport, NADH to ubiquinone;negative regulation of biological process;negative regulation of cell growth;negative regulation of cellular process;negative regulatio…	23	23	23	71.2	71.2	71.2	30.241	0	323.31	320610000000	1098	0.491533	0.835685	-0.102766	-0.0939669	O75489	NADH dehydrogenase [ubiquinone] iron-sulfur protein 3, mitochondrial	NDUFS3
31.3867	31.6771	31.4442	31.6863	31.1076	31.3795	31.236			assembly of spliceosomal tri-snRNP;biological regulation;cellular component assembly;cellular component assembly at cellular level;cellular component organization;cellular component organization at cellular level;cellular component organization or biogenesis;cellular component organization or biogenesis at cellular level;cellular macromolecular complex assembly;cellular macromolecular complex sub…	14	14	1	54.4	54.4	4.4	22.135	0	179.95	240510000000	716	1.37901	0.577913	-0.307539	-0.276298	O75494-6;O75494-2	Serine/arginine-rich splicing factor 10	SRSF10
30.9103	30.5492	30.9643	30.5372	30.0566	30.4738	30.8348			biological regulation;cell differentiation;cellular developmental process;cellular process;cellular response to heat;cellular response to stimulus;cellular response to stress;developmental process;endodermal cell differentiation;multicellular organismal process;muscle contraction;muscle system process;negative regulation of biological process;negative regulation of biosynthetic process;negative r…	8	8	8	90.8	90.8	90.8	8.5435	0	323.31	74827000000	293	0.563585	0.62832	-0.285168	-0.231523	O75506	Heat shock factor-binding protein 1	HSBP1
30.0816	30.3042	30.1294	30.1311	30.0868	29.8384	29.9538			carboxylic acid catabolic process;carboxylic acid metabolic process;catabolic process;cellular catabolic process;cellular ketone metabolic process;cellular lipid catabolic process;cellular lipid metabolic process;cellular metabolic process;cellular process;fatty acid catabolic process;fatty acid metabolic process;lipid catabolic process;lipid metabolic process;metabolic process;monocarboxylic aci…	18	18	18	63.2	63.2	63.2	39.609	0	323.31	118250000000	716	1.22174	0.674136	-0.201931	-0.186387	O75521-2;O75521	Enoyl-CoA delta isomerase 2, mitochondrial	ECI2
25.3235	26.2133	26.0775	26.2385	25.6928	26.7089	25.1025			biological regulation;biosynthetic process;cell cycle phase;cell cycle process;cellular biosynthetic process;cellular component organization;cellular component organization at cellular level;cellular component organization or biogenesis;cellular component organization or biogenesis at cellular level;cellular macromolecule biosynthetic process;cellular macromolecule metabolic process;cellular meta…	7	7	7	25.5	25.5	25.5	41.392	0	20.656	1198200000	21	0.0996942	0.847095	-0.128462	-0.08748	O75528-2;O75528	Transcriptional adapter 3	TADA3
29.4927	29.3726	29.26	28.8116	29.297	29.3608	29.0714			biological regulation;biosynthetic process;cellular biosynthetic process;cellular component organization;cellular component organization at cellular level;cellular component organization or biogenesis;cellular component organization or biogenesis at cellular level;cellular macromolecule biosynthetic process;cellular macromolecule metabolic process;cellular metabolic process;cellular nitrogen comp…	23	23	23	52.2	52.2	52.2	50.197	0	122.68	49926000000	435	0.0155725	0.988626	0.00884835	0.00743156	O75530;O75530-3;O75530-2	Polycomb protein EED	EED
33.5114	33.3754	33.1354	33.0917	33.1377	33.3418	33.475			cell cycle;cell cycle process;cellular component disassembly;cellular component disassembly at cellular level;cellular component organization;cellular component organization at cellular level;cellular component organization or biogenesis;cellular component organization or biogenesis at cellular level;cellular macromolecule metabolic process;cellular membrane organization;cellular metabolic proces…	15	15	15	80.9	80.9	80.9	10.058	0	306.55	660550000000	1180	0.10056	0.946509	0.0396818	0.0346999	O75531	Barrier-to-autointegration factor;Barrier-to-autointegration factor, N-terminally processed	BANF1
34.6308	34.4884	34.4687	34.3901	34.3882	34.4725	34.3749			anterior/posterior pattern specification;cellular macromolecule metabolic process;cellular metabolic process;cellular nitrogen compound metabolic process;cellular process;developmental process;gene expression;macromolecule metabolic process;metabolic process;mRNA metabolic process;mRNA processing;nitrogen compound metabolic process;nuclear mRNA splicing, via spliceosome;nucleic acid metabolic pro…	100	100	100	74.5	74.5	74.5	145.83	0	323.31	1881300000000	6332	0.589948	0.864533	-0.0826203	-0.0776067	O75533	Splicing factor 3B subunit 1	SF3B1
32.8967	32.8232	32.8354	32.7778	32.766	32.6057	32.9559			anatomical structure development;biological regulation;catabolic process;cellular catabolic process;cellular macromolecule catabolic process;cellular macromolecule metabolic process;cellular metabolic process;cellular nitrogen compound metabolic process;cellular process;developmental process;developmental process involved in reproduction;gonad development;macromolecule catabolic process;macromole…	63	63	2	70.3	70.3	4.1	88.884	0	323.31	487900000000	2522	0.260005	0.913719	-0.0574096	-0.0526929	O75534;O75534-4	Cold shock domain-containing protein E1	CSDE1
31.4231	31.2146	31.3233	31.2738	30.9256	30.3537	30.817			anatomical structure morphogenesis;biological regulation;cellular macromolecule metabolic process;cellular metabolic process;cellular nitrogen compound metabolic process;cellular process;cellular protein metabolic process;cellular response to chemical stimulus;cellular response to dsRNA;cellular response to organic substance;cellular response to oxidative stress;cellular response to stimulus;cell…	18	18	18	65.5	65.5	65.5	34.404	0	274.61	124040000000	714	1.95023	0.355635	-0.609951	-0.52777	O75569;O75569-3;O75569-2	Interferon-inducible double-stranded RNA-dependent protein kinase activator A	PRKRA
26.5234	26.71	26.8299	26.9799	26.0482	26.6663	25.7491			anatomical structure morphogenesis;axon guidance;axonogenesis;biological regulation;biosynthetic process;branchiomotor neuron axon guidance;cell part morphogenesis;cell projection morphogenesis;cell projection organization;cellular biosynthetic process;cellular component morphogenesis;cellular component organization;cellular component organization at cellular level;cellular component organization…	43	43	43	12.1	12.1	12.1	513.25	0	68.16	13764000000	121	1.2076	0.395957	-0.606273	-0.483804	O75592-2;O75592	E3 ubiquitin-protein ligase MYCBP2	MYCBP2
30.8098	30.8698	30.5858	30.2242	30.0765	30.5787	30.5213			biosynthetic process;cellular biosynthetic process;cellular macromolecule biosynthetic process;cellular macromolecule metabolic process;cellular metabolic process;cellular nitrogen compound metabolic process;cellular process;macromolecule biosynthetic process;macromolecule metabolic process;metabolic process;ncRNA metabolic process;ncRNA processing;nitrogen compound metabolic process;nucleic acid…	8	8	8	68.5	68.5	68.5	19.343	0	323.31	168900000000	366	0.469524	0.670514	-0.230244	-0.189036	O75607	Nucleoplasmin-3	NPM3
29.8414	29.9328	29.9404	30.0935	29.4769	29.5812	29.8696			biological regulation;carboxylic acid metabolic process;catabolic process;cellular catabolic process;cellular ketone metabolic process;cellular lipid metabolic process;cellular macromolecule catabolic process;cellular macromolecule metabolic process;cellular metabolic process;cellular process;cellular protein metabolic process;fatty acid metabolic process;lipid metabolic process;lipoprotein catab…	7	7	7	47.2	47.2	47.2	22.875	0	192.54	117970000000	273	1.35072	0.576854	-0.309429	-0.277244	O75608-2;O75608	Acyl-protein thioesterase 1	LYPLA1
29.9071	29.6688	29.8216	29.4396	29.6342	29.6808	29.4129			cellular component assembly;cellular component assembly at cellular level;cellular component organization;cellular component organization at cellular level;cellular component organization or biogenesis;cellular component organization or biogenesis at cellular level;cellular macromolecular complex assembly;cellular macromolecular complex subunit organization;cellular process;macromolecular complex…	15	15	15	42.3	42.3	42.3	48.349	0	152.99	63755000000	417	0.416258	0.792204	-0.13334	-0.117002	O75616;O75616-2	GTPase Era, mitochondrial	ERAL1
26.9327	27.5495	27.4397	27.4734	27.0669	27.245	27.0102			biological regulation;cell proliferation;developmental process;multicellular organismal development;multicellular organismal process;regulation of biological process;regulation of biosynthetic process;regulation of cellular biosynthetic process;regulation of cellular macromolecule biosynthetic process;regulation of cellular metabolic process;regulation of cellular process;regulation of gene expre…	5	5	5	35	35	35	24.074	0	20.868	14317000000	116	0.638731	0.651887	-0.241441	-0.205208	O75629	Protein CREG1	CREG1
34.7812	34.6766	34.6163	34.6298	34.5967	34.4016	34.4487			cell differentiation;cellular component assembly;cellular component assembly at cellular level;cellular component organization;cellular component organization at cellular level;cellular component organization or biogenesis;cellular component organization or biogenesis at cellular level;cellular developmental process;cellular macromolecular complex assembly;cellular macromolecular complex subunit …	168	168	167	72.1	72.1	71.9	244.5	0	323.31	1952600000000	7203	1.48517	0.680241	-0.193617	-0.181607	O75643	U5 small nuclear ribonucleoprotein 200 kDa helicase	SNRNP200
31.1244	30.6396	30.41	30.7636	30.7364	30.9981	30.4354			biological regulation;cell cycle checkpoint;cellular process;cellular response to stimulus;cellular response to stress;DNA damage checkpoint;DNA integrity checkpoint;negative regulation of catalytic activity;negative regulation of hydrolase activity;negative regulation of molecular function;negative regulation of phosphatase activity;negative regulation of phosphoprotein phosphatase activity;nega…	19	19	19	73.2	73.2	73.2	31.444	0	143.62	72540000000	417	0.016741	0.986806	-0.0111049	-0.00908117	O75663;O75663-2	TIP41-like protein	TIPRL
27.5339	27.0288	27.1929	26.8675	27.1527	26.7313	25.6922			anatomical structure morphogenesis;axoneme assembly;biological regulation;body morphogenesis;cell cycle;cell cycle process;cell part morphogenesis;cell projection assembly;cell projection morphogenesis;cell projection organization;cellular component assembly;cellular component assembly at cellular level;cellular component morphogenesis;cellular component movement;cellular component organization;c…	16	16	1	17.1	17.1	1.9	111.74	0	34.522	6759500000	89	0.754106	0.417909	-0.6304	-0.450175	O75665-3	Oral-facial-digital syndrome 1 protein	OFD1
29.3454	29.3796	29.5727	29.6719	29.003	29.7746	28.7617			activation of protein kinase activity;biological regulation;catabolic process;cellular catabolic process;cellular macromolecule catabolic process;cellular macromolecule metabolic process;cellular metabolic process;cellular process;cellular response to stimulus;establishment of localization;establishment of localization in cell;establishment of protein localization;intracellular protein transport;…	12	12	1	53.2	53.2	5.2	38.713	0	170.24	37692000000	327	0.520114	0.611274	-0.312655	-0.245852	O75674-2	TOM1-like protein 1	TOM1L1
25.6305	26.1672	27.2857	25.1725	25.9724	26.7277	26.059			axon guidance;biological regulation;cell surface receptor linked signaling pathway;cellular component organization;cellular component organization at cellular level;cellular component organization or biogenesis;cellular component organization or biogenesis at cellular level;cellular macromolecule metabolic process;cellular metabolic process;cellular process;cellular protein metabolic process;cell…	15	15	14	21	21	20	84.883	0	27.936	4420300000	67	0.121824	0.788281	0.189033	0.120071	O75676-2;O75676	Ribosomal protein S6 kinase alpha-4	RPS6KA4
28.6902	28.5042	28.9177	27.7629	28.9153	28.2496	28.4546			cellular component biogenesis;cellular component biogenesis at cellular level;cellular component organization or biogenesis;cellular component organization or biogenesis at cellular level;cellular process;ribonucleoprotein complex biogenesis;ribosome biogenesis	20	20	20	44.3	44.3	44.3	41.45	0	128.7	51108000000	341	0.0746944	0.913232	0.0710826	0.0531039	O75683	Surfeit locus protein 6	SURF6
29.9328	30.1595	29.8278	30.1712	30.1595	30.3516	30.3503			biological regulation;cell surface receptor linked signaling pathway;cellular macromolecule metabolic process;cellular metabolic process;cellular process;cellular protein metabolic process;cellular response to chemical stimulus;cellular response to cytokine stimulus;cellular response to organic substance;cellular response to stimulus;cytokine-mediated signaling pathway;dephosphorylation;macromole…	23	23	19	64.1	64.1	57.2	52.642	0	189.18	82307000000	599	1.16714	0.621285	0.264307	0.237276	O75688;O75688-4;O75688-2;O75688-5	Protein phosphatase 1B	PPM1B
32.2769	32.1508	32.2039	32.169	32.0286	32.2031	31.9642			biological regulation;cellular macromolecule metabolic process;cellular metabolic process;cellular nitrogen compound metabolic process;cellular process;cleavage involved in rRNA processing;endonucleolytic cleavage in 5'-ETS of tricistronic rRNA transcript (SSU-rRNA, 5.8S rRNA, LSU-rRNA);endonucleolytic cleavage in ITS1 to separate SSU-rRNA from 5.8S rRNA and LSU-rRNA from tricistronic rRNA transc…	133	133	133	49.1	49.1	49.1	318.38	0	323.31	302160000000	2335	0.979462	0.776604	-0.134875	-0.126265	O75691	Small subunit processome component 20 homolog	UTP20
32.1683	32.2581	32.1878	32.082	32.2559	32.0617	32.3588			biological regulation;biosynthetic process;carbohydrate metabolic process;carbohydrate transport;cell cycle;cell cycle process;cell surface receptor linked signaling pathway;cellular biosynthetic process;cellular component disassembly;cellular component disassembly at cellular level;cellular component organization;cellular component organization at cellular level;cellular component organization o…	64	64	64	52	52	52	155.2	0	323.31	369370000000	2531	0.244547	0.924019	0.0514441	0.0474338	O75694;O75694-2	Nuclear pore complex protein Nup155	NUP155
28.6528	28.3638	28.6382	28.5651	28.8332	28.9217	28.0829			anatomical structure morphogenesis;biological regulation;biosynthetic process;cell morphogenesis;cellular biosynthetic process;cellular component morphogenesis;cellular component organization;cellular component organization at cellular level;cellular component organization or biogenesis;cellular component organization or biogenesis at cellular level;cellular developmental process;cellular macromo…	12	12	12	28	28	28	39.641	0	38.022	34575000000	287	0.0878053	0.926814	0.0576097	0.0466047	O75695	Protein XRP2	RP2
30.8785	30.7227	30.7675	30.9261	30.4486	30.836	30.8229			biological regulation;cellular component maintenance;cellular component maintenance at cellular level;cellular component organization;cellular component organization at cellular level;cellular component organization or biogenesis;cellular component organization or biogenesis at cellular level;cellular macromolecule metabolic process;cellular metabolic process;cellular nitrogen compound metabolic …	59	59	59	57	57	57	125.97	0	323.31	140500000000	1169	0.444853	0.810309	-0.121231	-0.108234	O75717;O75717-2	WD repeat and HMG-box DNA-binding protein 1	WDHD1
30.7789	30.502	30.4376	29.9632	30.1926	30.0297	30.9025			biological regulation;cellular component organization;cellular component organization at cellular level;cellular component organization or biogenesis;cellular component organization or biogenesis at cellular level;cellular macromolecule metabolic process;cellular metabolic process;cellular process;cellular protein metabolic process;chaperone-mediated protein folding;extracellular matrix organizat…	23	23	22	51.4	51.4	47.6	46.561	0	184.47	154540000000	697	0.0527256	0.94708	-0.0454933	-0.034975	O75718	Cartilage-associated protein	CRTAP
30.551	30.302	30.2172	30.5747	30.1467	30.4651	30.6615			acidic amino acid transport;alcohol biosynthetic process;alcohol metabolic process;amine transport;amino acid transport;anion transport;aspartate transport;biosynthetic process;carbohydrate biosynthetic process;carbohydrate metabolic process;carboxylic acid transport;cellular biosynthetic process;cellular carbohydrate biosynthetic process;cellular carbohydrate metabolic process;cellular metabolic…	39	29	29	63.7	52.9	52.9	74.761	0	195.03	77031000000	504	0.02739	0.983896	0.0132275	0.0113629	O75746;O75746-2	Calcium-binding mitochondrial carrier protein Aralar1	SLC25A12
28.0222	27.8457	27.943	26.2963	27.6291	25.652	25.8356			amine transport;biological regulation;catecholamine transport;cation transport;cellular process;dopamine transport;drug transmembrane transport;drug transport;establishment of localization;histamine transport;histamine uptake;ion transport;metabolic process;monoamine transport;neurotransmitter transport;neurotransmitter uptake;nitrogen compound transport;organic alcohol transport;organic cation t…	6	6	6	10.1	10.1	10.1	61.279	0	10.22	12379000000	70	0.772572	0.274857	-1.15456	-0.671975	O75751	Solute carrier family 22 member 3	SLC22A3
28.8273	28.8816	29.271	28.7384	28.6286	29.27	28.5582			anatomical structure morphogenesis;angiotensin maturation;anterior/posterior pattern specification;biological regulation;cellular macromolecule metabolic process;cellular metabolic process;cellular process;cellular protein metabolic process;developmental pigmentation;developmental process;eye pigmentation;head morphogenesis;hormone metabolic process;macromolecule metabolic process;metabolic proce…	15	15	15	52.2	52.2	52.2	35.612	0	237.57	27551000000	286	0.182048	0.844263	-0.110666	-0.089605	O75787-2;O75787	Renin receptor	ATP6AP2
29.3215	29.3516	28.9775	29.1929	28.9403	28.3307	28.9513			biosynthetic process;catabolic process;cellular biosynthetic process;cellular catabolic process;cellular macromolecule biosynthetic process;cellular macromolecule catabolic process;cellular macromolecule metabolic process;cellular metabolic process;cellular nitrogen compound metabolic process;cellular process;cellular response to stimulus;cellular response to stress;DNA metabolic process;DNA repa…	15	15	15	53.5	53.5	53.5	33.395	0	109.81	33683000000	320	1.1907	0.466145	-0.470127	-0.392131	O75792	Ribonuclease H2 subunit A	RNASEH2A
30.3093	29.8364	29.7229	29.7173	29.8454	29.8187	29.9828			biological regulation;cell cycle arrest;cell cycle process;cell division;cellular process;negative regulation of biological process;negative regulation of cell cycle;negative regulation of cellular process;positive regulation of biological process;positive regulation of cell proliferation;positive regulation of cellular process;regulation of biological process;regulation of cell cycle;regulation …	14	14	14	50.3	50.3	50.3	39.134	0	175.37	42146000000	338	0.0281551	0.983422	-0.01419	-0.0121139	O75794	Cell division cycle protein 123 homolog	CDC123
28.454	28.4845	28.4653	28.4271	28.5258	28.67	28.5148			cellular macromolecule metabolic process;cellular metabolic process;cellular nitrogen compound metabolic process;cellular process;macromolecule metabolic process;metabolic process;ncRNA metabolic process;ncRNA processing;nitrogen compound metabolic process;nucleic acid metabolic process;nucleobase-containing compound metabolic process;primary metabolic process;RNA metabolic process;RNA processing…	8	8	8	50	50	50	15.651	0	35.165	21358000000	206	1.28767	0.81124	0.112441	0.107684	O75817	Ribonuclease P protein subunit p20	POP7
28.8182	29.3228	29.1047	28.6497	29.6276	29.0521	29.434			cellular macromolecule metabolic process;cellular metabolic process;cellular nitrogen compound metabolic process;cellular process;macromolecule metabolic process;metabolic process;ncRNA metabolic process;ncRNA processing;nitrogen compound metabolic process;nucleic acid metabolic process;nucleobase-containing compound metabolic process;primary metabolic process;RNA metabolic process;RNA processing…	16	16	16	48.8	48.8	48.8	39.327	0	323.31	34536000000	319	0.854819	0.521602	0.397382	0.324001	O75818-2;O75818	Ribonuclease P protein subunit p40	RPP40
32.614	32.0395	32.2053	32.3307	32.4502	32.161	32.3484			biological regulation;biosynthetic process;cellular biosynthetic process;cellular component assembly;cellular component assembly at cellular level;cellular component organization;cellular component organization at cellular level;cellular component organization or biogenesis;cellular component organization or biogenesis at cellular level;cellular macromolecular complex assembly;cellular macromolec…	34	34	34	81.2	81.2	81.2	35.611	0	323.31	293080000000	1415	0.0488693	0.973213	0.0225163	0.0194107	O75821	Eukaryotic translation initiation factor 3 subunit G	EIF3G
31.9172	31.8288	31.9823	31.9535	32.0862	31.7316	31.78			biological regulation;biosynthetic process;cellular biosynthetic process;cellular component assembly;cellular component assembly at cellular level;cellular component organization;cellular component organization at cellular level;cellular component organization or biogenesis;cellular component organization or biogenesis at cellular level;cellular macromolecular complex assembly;cellular macromolec…	21	21	21	68.2	68.2	68.2	29.062	0	323.31	165370000000	863	0.213064	0.919997	-0.0545055	-0.0495098	O75822;O75822-3;O75822-2	Eukaryotic translation initiation factor 3 subunit J	EIF3J
29.7864	29.3258	29.5626	29.5827	30.4959	30.046	30.7399			catabolic process;cellular catabolic process;cellular ketone metabolic process;cellular metabolic process;cellular process;coenzyme catabolic process;coenzyme metabolic process;cofactor catabolic process;cofactor metabolic process;cognition;fat-soluble vitamin catabolic process;fat-soluble vitamin metabolic process;ketone catabolic process;metabolic process;multicellular organismal process;neurol…	21	17	17	85.6	72.2	72.2	30.85	0	160.3	103060000000	343	2.08939	0.249831	0.862891	0.717087	O75828	Carbonyl reductase [NADPH] 3	CBR3
30.6023	31.2107	30.9878	30.5547	30.4764	30.8295	30.7782			activation of immune response;activation of innate immune response;anaphase-promoting complex-dependent proteasomal ubiquitin-dependent protein catabolic process;antigen processing and presentation;antigen processing and presentation of exogenous antigen;antigen processing and presentation of exogenous peptide antigen;antigen processing and presentation of exogenous peptide antigen via MHC class …	16	16	16	75.2	75.2	75.2	24.428	0	323.31	123310000000	742	0.285146	0.78825	-0.144167	-0.119368	O75832	26S proteasome non-ATPase regulatory subunit 10	PSMD10
29.324	29.1811	29.4002	28.8534	29.6635	28.8995	28.8213			cellular component organization;cellular component organization or biogenesis;cellular process;establishment of localization;establishment of localization in cell;establishment of protein localization;Golgi vesicle transport;intracellular protein transport;intracellular transport;membrane organization;post-Golgi vesicle-mediated transport;protein transport;transport;vesicle-mediated transport;vir…	18	18	18	27.1	27.1	27.1	87.116	0	62.871	22097000000	190	0.0828133	0.921997	-0.0615821	-0.048625	O75843	AP-1 complex subunit gamma-like 2	AP1G2
31.4399	31.2792	31.3576	31.454	31.6774	31.6797	31.6254			CAAX-box protein processing;catabolic process;cellular catabolic process;cellular component organization;cellular component organization or biogenesis;cellular macromolecule catabolic process;cellular macromolecule metabolic process;cellular membrane organization;cellular metabolic process;cellular process;macromolecule catabolic process;macromolecule metabolic process;membrane organization;metab…	21	21	21	40.4	40.4	40.4	54.812	0	221.58	185530000000	881	2.58133	0.590466	0.278162	0.264872	O75844	CAAX prenyl protease 1 homolog	ZMPSTE24
33.9185	33.9743	34.1768	34.0207	34.0871	34.3659	34.4106			2-oxoglutarate metabolic process;acetyl-CoA catabolic process;acetyl-CoA metabolic process;amine metabolic process;anatomical structure development;carbohydrate metabolic process;carboxylic acid metabolic process;catabolic process;cellular aldehyde metabolic process;cellular amine metabolic process;cellular amino acid metabolic process;cellular carbohydrate metabolic process;cellular catabolic pr…	39	39	37	85.3	85.3	81.4	46.659	0	323.31	1209100000000	2171	1.25077	0.618096	0.265294	0.239617	O75874	Isocitrate dehydrogenase [NADP] cytoplasmic	IDH1
27.2041	25.3597	27.2975	27.2631	26.6274	26.8656	26.7071			amine metabolic process;amino acid activation;biosynthetic process;carboxylic acid metabolic process;cellular amine metabolic process;cellular amino acid metabolic process;cellular biosynthetic process;cellular component organization;cellular component organization at cellular level;cellular component organization or biogenesis;cellular component organization or biogenesis at cellular level;cellu…	13	13	13	30.7	30.7	30.7	61.863	0	76.395	13506000000	133	0.028779	0.955843	-0.0477096	-0.0305026	O75879	Glutamyl-tRNA(Gln) amidotransferase subunit B, mitochondrial	GATB
32.5406	31.718	31.7559	31.6342	31.7369	31.6247	31.4287			biological regulation;cation homeostasis;cation transport;cellular cation homeostasis;cellular chemical homeostasis;cellular component assembly;cellular component assembly at cellular level;cellular component organization;cellular component organization at cellular level;cellular component organization or biogenesis;cellular component organization or biogenesis at cellular level;cellular copper i…	15	15	15	34.9	34.9	34.9	33.814	0	157.51	183910000000	429	0.552001	0.607724	-0.315429	-0.250182	O75880	Protein SCO1 homolog, mitochondrial	SCO1
27.5237	27.1665	27.1771	27.017	26.9261	27.4849	27.2087			anatomical structure development;axon ensheathment;biological regulation;cellular process;cerebellum development;defense response;developmental process;ensheathment of neurons;inflammatory response;myelination;pigmentation;regulation of biological process;regulation of growth;regulation of multicellular organism growth;regulation of multicellular organismal process;response to chemical stimulus;r…	19	19	19	13.6	13.6	13.6	158.54	0	227.66	16643000000	224	0.0265353	0.983239	-0.0144817	-0.012218	O75882;O75882-2;O75882-3	Attractin	ATRN
30.7643	30.0784	29.867	29.554	30.3211	30.262	29.917			biological regulation;regulation of biological process;regulation of cell proliferation;regulation of cellular process	10	10	10	69.4	69.4	69.4	21	0	70.45	40162000000	200	0.115525	0.867126	0.100778	0.0762728	O75884;O75884-2	Putative hydrolase RBBP9	RBBP9
30.1444	29.854	29.9436	29.8042	30.271	29.8776	29.4775			biological regulation;cell surface receptor linked signaling pathway;cellular component organization;cellular component organization or biogenesis;cellular process;cellular response to stimulus;endosome transport;enzyme linked receptor protein signaling pathway;epidermal growth factor receptor signaling pathway;establishment of localization;establishment of localization in cell;establishment of p…	15	13	13	28	24.4	24.4	58.164	0	83.793	43860000000	262	0.105946	0.917766	-0.0612294	-0.0505524	O75886;O75886-2	Signal transducing adapter molecule 2	STAM2
30.0917	29.3124	29.7693	30.0598	29.9607	30.7014	29.9609			10-formyltetrahydrofolate catabolic process;10-formyltetrahydrofolate metabolic process;aromatic compound catabolic process;biosynthetic process;catabolic process;cellular aromatic compound metabolic process;cellular catabolic process;cellular metabolic process;cellular nitrogen compound catabolic process;cellular nitrogen compound metabolic process;cellular process;coenzyme catabolic process;coe…	48	48	40	54.5	54.5	50.2	98.828	0	323.31	89183000000	248	0.625827	0.540841	0.399362	0.307882	O75891;O75891-3;O75891-2	Cytosolic 10-formyltetrahydrofolate dehydrogenase	ALDH1L1
26.0314	26.9889	26.3854	26.174	27.5418	27.6893	27.6239			acyl-CoA metabolic process;acylglycerol biosynthetic process;acylglycerol metabolic process;biological regulation;biosynthetic process;cellular biosynthetic process;cellular component assembly;cellular component organization;cellular component organization or biogenesis;cellular lipid metabolic process;cellular metabolic process;cellular process;chemical homeostasis;coenzyme metabolic process;cof…	7	7	7	20.9	20.9	20.9	55.278	0	85.938	7087900000	103	2.33128	0.108552	1.2234	0.977063	O75907	Diacylglycerol O-acyltransferase 1	DGAT1
29.9573	29.6787	29.378	29.8018	29.8716	30.1114	29.7127			biological regulation;biosynthetic process;cell cycle phase;cell cycle process;cell division;cellular biosynthetic process;cellular component organization;cellular component organization at cellular level;cellular component organization or biogenesis;cellular component organization or biogenesis at cellular level;cellular macromolecule biosynthetic process;cellular macromolecule metabolic process…	17	17	17	35.9	35.9	35.9	64.239	0	214.95	49935000000	421	0.500823	0.706725	0.194602	0.165681	O75909;O75909-4;O75909-1;O75909-2	Cyclin-K	CCNK
30.3311	29.7744	29.8556	30.3762	29.6639	30.2359	29.6248			anatomical structure development;anatomical structure morphogenesis;biological regulation;bone morphogenesis;cardiac septum morphogenesis;cellular hormone metabolic process;cellular lipid metabolic process;cellular metabolic process;cellular process;cellular response to stimulus;detection of abiotic stimulus;detection of external stimulus;detection of light stimulus;detection of stimulus;detectio…	13	13	13	53.3	53.3	53.3	33.548	0	114.05	63999000000	410	0.428142	0.664643	-0.242768	-0.194478	O75911	Short-chain dehydrogenase/reductase 3	DHRS3
31.1069	31.0969	31.1747	30.9745	30.8059	30.5855	30.1913			acidic amino acid transport;amine transport;amino acid transport;anion transport;biological regulation;carboxylic acid transport;cellular chemical homeostasis;cellular homeostasis;cellular ion homeostasis;cellular process;chemical homeostasis;establishment of localization;homeostatic process;induction of apoptosis;induction of apoptosis by intracellular signals;induction of apoptosis by oxidative…	11	11	11	36.7	36.7	36.7	21.614	0	149.59	174580000000	471	1.78215	0.396211	-0.560695	-0.484082	O75915	PRA1 family protein 3	ARL6IP5
27.9717	27.9291	27.7734	28.0222	27.2867	27.3709	27.4603			androgen receptor signaling pathway;biological regulation;biosynthetic process;cell surface receptor linked signaling pathway;cellular biosynthetic process;cellular component assembly;cellular component assembly at cellular level;cellular component organization;cellular component organization at cellular level;cellular component organization or biogenesis;cellular component organization or biogen…	11	11	10	24.3	24.3	22	71.835	0	61.277	13162000000	148	3.10617	0.371235	-0.551497	-0.512477	O75925;O75925-2	E3 SUMO-protein ligase PIAS1	PIAS1
30.6405	30.439	30.3698	29.9671	30.0619	30.0103	30.4076			cellular macromolecule metabolic process;cellular metabolic process;cellular nitrogen compound metabolic process;cellular process;gene expression;macromolecule metabolic process;metabolic process;mRNA metabolic process;mRNA processing;nitrogen compound metabolic process;nuclear mRNA splicing, via spliceosome;nucleic acid metabolic process;nucleobase-containing compound metabolic process;primary m…	16	16	16	80.4	80.4	80.4	26.131	0	323.31	93748000000	566	0.432318	0.711214	-0.194171	-0.162216	O75934	Pre-mRNA-splicing factor SPF27	BCAS2
29.1608	29.4654	29.4583	29.5259	29.5794	28.7406	28.9123			antigen processing and presentation;antigen processing and presentation of exogenous antigen;antigen processing and presentation of exogenous peptide antigen;antigen processing and presentation of exogenous peptide antigen via MHC class II;antigen processing and presentation of peptide antigen;antigen processing and presentation of peptide antigen via MHC class II;antigen processing and presentat…	13	13	13	73.7	73.7	73.7	21.119	0	46.176	50344000000	241	0.647658	0.591028	-0.325133	-0.263266	O75935;O75935-3;O75935-2	Dynactin subunit 3	DCTN3
30.6821	30.7071	30.6203	30.6433	30.6637	31.0823	30.5353			cellular macromolecule metabolic process;cellular metabolic process;cellular nitrogen compound metabolic process;cellular process;gene expression;macromolecule metabolic process;metabolic process;mRNA metabolic process;mRNA processing;nitrogen compound metabolic process;nuclear mRNA splicing, via spliceosome;nucleic acid metabolic process;nucleobase-containing compound metabolic process;primary m…	25	25	25	69.2	69.2	69.2	29.841	0	244.2	145670000000	805	0.285203	0.851021	0.0972274	0.085281	O75937	DnaJ homolog subfamily C member 8	DNAJC8
29.9249	30.5097	29.8477	30.3722	29.9877	29.9654	29.6859			apoptosis;cell death;cellular component assembly;cellular component assembly at cellular level;cellular component organization;cellular component organization at cellular level;cellular component organization or biogenesis;cellular component organization or biogenesis at cellular level;cellular macromolecular complex assembly;cellular macromolecular complex subunit organization;cellular macromole…	16	16	16	57.1	57.1	57.1	26.711	0	323.31	100230000000	644	0.631721	0.623439	-0.283962	-0.234756	O75940	Survival of motor neuron-related-splicing factor 30	SMNDC1
25.8883	25.5768	26.0194	26.0709	25.8536	26.2234	26.5224			biological regulation;biosynthetic process;cell cycle checkpoint;cellular biosynthetic process;cellular macromolecule biosynthetic process;cellular macromolecule metabolic process;cellular metabolic process;cellular nitrogen compound metabolic process;cellular process;cellular response to stimulus;cellular response to stress;DNA damage checkpoint;DNA integrity checkpoint;DNA metabolic process;DNA…	8	8	8	15.2	15.2	15.2	75.835	0	14.933	1241700000	16	0.708216	0.597824	0.310967	0.257347	O75943-2;O75943;O75943-4;O75943-3	Cell cycle checkpoint protein RAD17	RAD17
30.9897	32.082	32.1332	32.1939	32.217	32.1518	32.3615			ATP biosynthetic process;ATP metabolic process;ATP synthesis coupled proton transport;biosynthetic process;cation transport;cellular biosynthetic process;cellular metabolic process;cellular nitrogen compound biosynthetic process;cellular nitrogen compound metabolic process;cellular process;electron transport chain;energy coupled proton transport, down electrochemical gradient;establishment of loc…	17	17	17	77.6	77.6	77.6	18.491	0	234.6	637700000000	1227	0.516468	0.556818	0.393728	0.292909	O75947;O75947-2	ATP synthase subunit d, mitochondrial	ATP5H
31.8965	31.8328	31.9105	31.832	31.8631	31.8008	32.0122			anatomical structure morphogenesis;axonogenesis;biological regulation;cell part morphogenesis;cell projection morphogenesis;cell projection organization;cellular component assembly;cellular component assembly at cellular level;cellular component disassembly;cellular component disassembly at cellular level;cellular component morphogenesis;cellular component organization;cellular component organiza…	34	34	34	81.7	81.7	81.7	47.355	0	323.31	288970000000	1504	0.158134	0.968358	0.0240766	0.0227587	O75955;O75955-2	Flotillin-1	FLOT1
29.1221	29.2076	29.1563	29.1253	28.5151	28.7909	28.6285			axon guidance;biological regulation;cell surface receptor linked signaling pathway;cellular process;cellular response to stimulus;chemotaxis;enzyme linked receptor protein signaling pathway;intracellular signal transduction;locomotion;nerve growth factor receptor signaling pathway;positive regulation of apoptosis;positive regulation of biological process;positive regulation of catalytic activity;…	62	62	57	24.3	24.3	22.8	341.59	0	135.35	71263000000	439	3.08279	0.399633	-0.50799	-0.474333	O75962-4;O75962;O75962-2;O75962-5	Triple functional domain protein	TRIO
31.5113	31.8691	32.0358	32.2469	31.7314	31.9568	31.285			ATP biosynthetic process;ATP metabolic process;ATP synthesis coupled proton transport;biosynthetic process;cation transport;cellular biosynthetic process;cellular metabolic process;cellular nitrogen compound biosynthetic process;cellular nitrogen compound metabolic process;cellular process;electron transport chain;energy coupled proton transport, down electrochemical gradient;establishment of loc…	11	11	11	89.3	89.3	89.3	11.428	0	169.76	317520000000	728	0.462999	0.650162	-0.258025	-0.206888	O75964	ATP synthase subunit g, mitochondrial	ATP5L
29.3869	28.95	28.9845	28.9344	28.7536	28.9588	28.5246			axon ensheathment;biological adhesion;cell adhesion;cellular process;ensheathment of neurons;myelination;viral reproduction	43	43	42	28.4	28.4	27.9	214.8	0	202.57	34687000000	412	0.948968	0.581594	-0.318246	-0.27306	O75970-5;O75970-3;O75970-2;O75970	Multiple PDZ domain protein	MPDZ
31.4749	30.8927	31.0912	30.9185	30.6912	30.5033	30.6883				50	50	50	42.2	42.2	42.2	152.93	0	323.31	173550000000	1527	1.41604	0.462236	-0.466745	-0.399888	O75976;O75976-2	Carboxypeptidase D	CPD
33.9182	33.5098	33.3936	33.354	33.65	33.225	33.4173			biological regulation;cell redox homeostasis;cellular homeostasis;cellular process;homeostatic process;negative regulation of biological process;negative regulation of cardiac muscle hypertrophy;negative regulation of multicellular organismal process;negative regulation of muscle hypertrophy;regulation of biological process;regulation of biological quality;regulation of cardiac muscle hypertrophy…	26	26	26	69.9	69.9	69.9	37.432	0	323.31	676670000000	1691	0.247389	0.832848	-0.113136	-0.0955465	O76003	Glutaredoxin-3	GLRX3
33.0975	32.9379	32.727	32.688	33.1166	33.1715	32.7742			biological regulation;cell differentiation;cellular developmental process;cellular process;developmental process;osteoblast differentiation;regulation of apoptosis;regulation of biological process;regulation of cell aging;regulation of cell death;regulation of cellular process;regulation of cellular response to stress;regulation of cellular senescence;regulation of developmental process;regulatio…	44	44	44	65.9	65.9	65.9	54.972	0	323.31	1169400000000	2630	0.455195	0.761182	0.158159	0.137091	O76021	Ribosomal L1 domain-containing protein 1	RSL1D1
26.1415	26.7079	26.5384	26.7821	26.9394	27.152	26.8589			anatomical structure development;behavior;biological regulation;calcium ion homeostasis;carbohydrate homeostasis;catabolic process;cation homeostasis;cellular calcium ion homeostasis;cellular catabolic process;cellular cation homeostasis;cellular chemical homeostasis;cellular divalent inorganic cation homeostasis;cellular homeostasis;cellular ion homeostasis;cellular macromolecule catabolic proce…	23	23	23	28	28	28	100.29	0	49.428	19420000000	153	1.20564	0.488313	0.440966	0.372312	O76024	Wolframin	WFS1
31.8303	31.7682	31.703	31.6155	31.5631	31.73	31.4724			biological regulation;cellular macromolecule metabolic process;cellular metabolic process;cellular process;cellular protein metabolic process;macromolecule metabolic process;metabolic process;positive regulation of catalytic activity;positive regulation of hydrolase activity;positive regulation of molecular function;positive regulation of peptidase activity;primary metabolic process;protein foldi…	38	38	38	55.8	55.8	55.8	69.223	0	323.31	333880000000	1583	0.81825	0.767839	-0.140745	-0.12992	O76031	ATP-dependent Clp protease ATP-binding subunit clpX-like, mitochondrial	CLPX
27.4438	26.981	27.0413	26.3972	26.8812	26.4229	26.7908			actin cytoskeleton organization;actin filament organization;actin filament-based process;cardiac muscle thin filament assembly;cellular component organization;cellular component organization at cellular level;cellular component organization or biogenesis;cellular component organization or biogenesis at cellular level;cellular process;cytoskeleton organization;organelle organization	12	11	6	45.6	41.9	24.1	31.196	0	41.472	5213200000	67	0.415192	0.651151	-0.267523	-0.208878	O76041-2	Nebulette	NEBL
28.0347	28.0668	27.9317	27.8928	27.3876	27.5565	27.39			biological regulation;biosynthetic process;cellular biosynthetic process;cellular macromolecule biosynthetic process;cellular macromolecule metabolic process;cellular metabolic process;cellular nitrogen compound metabolic process;cellular process;macromolecule biosynthetic process;macromolecule metabolic process;metabolic process;nitrogen compound metabolic process;nucleic acid metabolic process;…	11	11	10	34	34	32	46.145	0	28.743	13533000000	122	3.29091	0.383406	-0.536749	-0.502747	O76054;O76054-5;O76054-4	SEC14-like protein 2	SEC14L2
28.8657	28.4917	28.7887	28.877	29.0383	28.8085	28.5619			biological regulation;biosynthetic process;cellular biosynthetic process;cellular metabolic process;cellular process;chromosome segregation;cofactor biosynthetic process;cofactor metabolic process;iron-sulfur cluster assembly;metabolic process;metallo-sulfur cluster assembly;positive regulation of biological process;positive regulation of cell proliferation;positive regulation of cellular process…	15	15	15	48.1	48.1	48.1	37.84	0	286.19	49084000000	435	0.11015	0.937743	0.0471423	0.0407473	O76071	Probable cytosolic iron-sulfur protein assembly protein CIAO1	CIAO1
26.3509	27.0988	27.3135	27.513	27.2935	26.6867	25.7526			ameboidal cell migration;anatomical structure development;anatomical structure morphogenesis;biological regulation;cell migration;cell motility;cell surface receptor linked signaling pathway;cellular component movement;cellular process;cellular response to stimulus;chordate embryonic development;developmental process;embryo development;embryo development ending in birth or egg hatching;enzyme lin…	7	7	7	49.8	49.8	49.8	23.132	0	226.36	5866300000	84	0.451887	0.513565	-0.491441	-0.331955	O76080	AN1-type zinc finger protein 5	ZFAND5
32.2724	32.3395	32.3389	32.3968	31.9692	32.3306	32.231			biosynthetic process;cellular biosynthetic process;cellular macromolecule biosynthetic process;cellular macromolecule metabolic process;cellular metabolic process;cellular process;cellular protein metabolic process;cotranslational protein targeting to membrane;establishment of localization;establishment of localization in cell;establishment of protein localization;establishment of protein localiz…	46	46	2	69.2	69.2	5.1	74.605	0	323.31	370130000000	1792	0.814906	0.745418	-0.159989	-0.146103	O76094	Signal recognition particle subunit SRP72	SRP72
29.5892	29.6656	29.2054	29.3146	29.289	29.5434	29.539			amine catabolic process;amine metabolic process;arginine catabolic process;arginine metabolic process;biological regulation;carboxylic acid catabolic process;carboxylic acid metabolic process;catabolic process;cellular amine metabolic process;cellular amino acid catabolic process;cellular amino acid metabolic process;cellular catabolic process;cellular ketone metabolic process;cellular metabolic …	20	20	19	73.7	73.7	70.9	31.121	0	152.8	38893000000	315	0.0310664	0.983952	0.0134258	0.011701	O94760;O94760-2	N(G),N(G)-dimethylarginine dimethylaminohydrolase 1	DDAH1
27.8013	28.0081	28.1594	26.3936	27.4569	27.4621	25.3702			biological regulation;biosynthetic process;cell cycle phase;cell cycle process;cell division;cellular biosynthetic process;cellular component organization;cellular component organization at cellular level;cellular component organization or biogenesis;cellular component organization or biogenesis at cellular level;cellular macromolecule biosynthetic process;cellular macromolecule metabolic process…	22	22	22	27.2	27.2	27.2	108.86	0	38.315	15774000000	97	0.490818	0.398238	-0.827507	-0.471533	O94762;O94762-4;O94762-2;O94762-3	ATP-dependent DNA helicase Q5	RECQL5
30.3258	30.1581	30.2525	30.2328	30.4087	30.3103	30.1341			biological regulation;cellular process;cellular response to chemical stimulus;cellular response to endogenous stimulus;cellular response to growth factor stimulus;cellular response to hormone stimulus;cellular response to organic substance;cellular response to steroid hormone stimulus;cellular response to stimulus;multi-organism process;negative regulation of biological process;negative regulatio…	29	29	2	60.6	60.6	8.8	59.832	0	186.36	44038000000	355	0.210638	0.941037	0.0420499	0.0389848	O94763;O94763-3	Unconventional prefoldin RPB5 interactor 1	URI1
27.9676	28.6268	28.4996	28.1715	28.402	28.6171	27.8107			amine metabolic process;aminoglycan biosynthetic process;aminoglycan metabolic process;biological regulation;biosynthetic process;carbohydrate biosynthetic process;carbohydrate metabolic process;cellular biosynthetic process;cellular carbohydrate metabolic process;cellular macromolecule biosynthetic process;cellular macromolecule metabolic process;cellular metabolic process;cellular process;cellu…	12	12	12	41.5	41.5	41.5	37.121	0	37.457	19102000000	164	0.0514012	0.953912	-0.039753	-0.0313208	O94766;O94766-2	Galactosylgalactosylxylosylprotein 3-beta-glucuronosyltransferase 3	B3GAT3
32.195	32.0602	31.9008	31.981	31.7684	31.8753	31.9777			ATP-dependent chromatin remodeling;biological regulation;cellular component organization;cellular component organization at cellular level;cellular component organization or biogenesis;cellular component organization or biogenesis at cellular level;cellular macromolecule metabolic process;cellular metabolic process;cellular nitrogen compound metabolic process;cellular process;chromatin assembly o…	48	48	40	64.4	64.4	56.3	75.022	0	323.31	304440000000	1785	0.873328	0.74271	-0.160475	-0.147256	O94776;O94776-2	Metastasis-associated protein MTA2	MTA2
28.8531	29.3276	29.0562	29.2835	28.62	29.3466	28.7954			activation of protein kinase activity;biological adhesion;biological regulation;cell adhesion;cell cycle;cell-cell adhesion;cellular macromolecule metabolic process;cellular metabolic process;cellular process;cellular protein metabolic process;cellular response to stimulus;cellular response to stress;homotypic cell-cell adhesion;intracellular protein kinase cascade;intracellular signal transducti…	28	26	26	35	33	33	112.13	0	142.49	18588000000	214	0.404785	0.69765	-0.209471	-0.171058	O94804	Serine/threonine-protein kinase 10	STK10
27.5243	27.3125	27.216	27.6039	27.0367	27.7916	27.5685			alcohol biosynthetic process;alcohol metabolic process;amine metabolic process;amino sugar biosynthetic process;amino sugar metabolic process;biosynthetic process;carbohydrate biosynthetic process;carbohydrate metabolic process;carboxylic acid metabolic process;cellular amine metabolic process;cellular amino acid metabolic process;cellular biosynthetic process;cellular carbohydrate biosynthetic p…	25	18	18	43.3	30.1	30.1	76.93	0	54.448	10728000000	91	0.0856824	0.934976	0.0514264	0.0423049	O94808	Glutamine--fructose-6-phosphate aminotransferase [isomerizing] 2	GFPT2
27.1029	27.803	27.7484	25.5368	24.6082	25.6423	26.1252			biological regulation;cellular component assembly;cellular component assembly at cellular level;cellular component organization;cellular component organization at cellular level;cellular component organization or biogenesis;cellular component organization or biogenesis at cellular level;cellular macromolecular complex assembly;cellular macromolecular complex subunit organization;cellular process;…	8	8	8	46.6	46.6	46.6	23.693	0	35.071	5256700000	33	1.09175	0.13355	-1.58919	-0.919417	O94811	Tubulin polymerization-promoting protein	TPPP
27.2298	26.8146	27.1703	26.982	27.04	26.8572	26.7035			autophagic vacuole assembly;autophagy;biological regulation;catabolic process;cell communication;cellular catabolic process;cellular component assembly;cellular component assembly at cellular level;cellular component organization;cellular component organization at cellular level;cellular component organization or biogenesis;cellular component organization or biogenesis at cellular level;cellular …	5	5	5	24.3	24.3	24.3	15.113	0.00024125	2.5801	5444700000	72	0.612132	0.715171	-0.182257	-0.160134	O94817	Ubiquitin-like protein ATG12	ATG12
30.0698	29.9387	30.1476	30.0297	30.0056	30.1585	29.9716			cellular macromolecule metabolic process;cellular metabolic process;cellular process;cellular protein metabolic process;macromolecule metabolic process;macromolecule modification;metabolic process;primary metabolic process;protein autoubiquitination;protein metabolic process;protein modification by small protein conjugation;protein modification by small protein conjugation or removal;protein modi…	57	57	57	35.3	35.3	35.3	205.17	0	236.3	33285000000	432	0.00597028	0.997479	-0.001266	-0.00118274	O94822-3;O94822	E3 ubiquitin-protein ligase listerin	LTN1
32.8566	32.9892	32.6758	32.6416	33.1412	32.6015	32.786			cellular macromolecule metabolic process;cellular metabolic process;cellular process;cellular protein metabolic process;establishment of localization;establishment of localization in cell;establishment of protein localization;establishment of protein localization in mitochondrion;establishment of protein localization to organelle;intracellular protein transport;intracellular transport;macromolecu…	43	43	43	73	73	73	67.454	0	323.31	589070000000	2328	0.117346	0.929758	0.0520741	0.0447497	O94826	Mitochondrial import receptor subunit TOM70	TOMM70A
24.6972	26.2875	26.3228	26.62	24.5068	26.9819	27.8842			establishment of localization;establishment of localization in cell;establishment of protein localization;intracellular protein transport;intracellular transport;nuclear import;nuclear transport;nucleocytoplasmic transport;protein import;protein import into nucleus;protein targeting;protein transport;transport	10	10	10	14.6	14.6	14.6	108.19	0	86.884	2515500000	51	0.186558	0.618007	0.475735	0.23919	O94829	Importin-13	IPO13
28.1772	28.3545	28.3301	28.1916	28.3754	28.4265	25.4468			catabolic process;lipid catabolic process;lipid metabolic process;metabolic process;primary metabolic process	18	17	17	29.3	28.1	28.1	81.031	0	42.844	9184300000	98	0.453462	0.404558	-0.847123	-0.463984	O94830	Phospholipase DDHD2	DDHD2
28.5952	28.7946	28.6833	28.6585	28.7447	28.7267	27.7512			biological regulation;cellular component organization;cellular component organization at cellular level;cellular component organization or biogenesis;cellular component organization or biogenesis at cellular level;cellular process;chromatin modification;chromatin organization;chromatin remodeling;chromosome organization;organelle organization;regulation of biological process;regulation of biosynt…	17	17	11	35.3	35.3	25.9	63.594	0	219.72	29150000000	282	0.433066	0.641938	-0.275372	-0.215307	O94842-3;O94842-2;O94842	TOX high mobility group box family member 4	TOX4
28.208	27.4271	27.4561	27.6427	27.6581	27.185	27.8483			actin cytoskeleton organization;actin filament depolymerization;actin filament organization;actin filament-based process;actin polymerization or depolymerization;anatomical structure development;anatomical structure morphogenesis;biological regulation;cellular component disassembly;cellular component disassembly at cellular level;cellular component organization;cellular component organization at …	30	27	2	35.2	31.4	1	111.65	0	121.42	50662000000	281	0.169607	0.83535	-0.1197	-0.094209	O94851-4;O94851-6;O94851-2	Protein-methionine sulfoxide oxidase MICAL2	MICAL2
29.597	29.662	29.778	29.5327	29.6125	29.8978	30.0072			antigen processing and presentation;antigen processing and presentation of exogenous antigen;antigen processing and presentation of exogenous peptide antigen;antigen processing and presentation of exogenous peptide antigen via MHC class II;antigen processing and presentation of peptide antigen;antigen processing and presentation of peptide antigen via MHC class I;antigen processing and presentati…	33	31	31	35.9	34.5	34.5	113.01	0	167.01	44357000000	401	0.819668	0.690927	0.196723	0.176231	O94855;O94855-2	Protein transport protein Sec24D	SEC24D
27.5853	27.0427	26.9393	26.8971	27.2742	26.9728	27.375			biological regulation;biosynthetic process;cellular biosynthetic process;cellular component organization;cellular component organization at cellular level;cellular component organization or biogenesis;cellular component organization or biogenesis at cellular level;cellular macromolecule biosynthetic process;cellular macromolecule metabolic process;cellular metabolic process;cellular nitrogen comp…	10	10	10	33.6	33.6	33.6	46.192	0	101.32	5436800000	69	0.162689	0.869535	0.0912196	0.0751436	O94864;O94864-2	STAGA complex 65 subunit gamma	SUPT7L
30.8619	31.0858	31.3035	31.5121	30.6626	30.7965	30.6169			biological regulation;cell differentiation;cellular developmental process;cellular macromolecule metabolic process;cellular metabolic process;cellular process;cellular protein metabolic process;cellular response to stimulus;cellular response to stress;developmental process;macromolecule metabolic process;macromolecule modification;metabolic process;negative regulation of biological process;negati…	45	45	44	56	56	55.2	89.594	0	323.31	146440000000	1067	1.47442	0.441047	-0.498812	-0.425743	O94874;O94874-2;O94874-3	E3 UFM1-protein ligase 1	UFL1
29.2229	28.864	28.5206	28.26	28.8695	28.4268	28.7585			anatomical structure development;biological regulation;developmental process;lung alveolus development;negative regulation of biological process;negative regulation of biosynthetic process;negative regulation of cell communication;negative regulation of cell proliferation;negative regulation of cellular biosynthetic process;negative regulation of cellular macromolecule biosynthetic process;negati…	28	28	4	36.1	36.1	5.9	100.05	0	305.56	44353000000	506	0.0405655	0.96407	-0.0319571	-0.025137	O94880	PHD finger protein 14	PHF14
27.0542	27.0394	26.306	27.7417	27.7985	27.6882	27.2143			actin cytoskeleton organization;actin cytoskeleton reorganization;actin filament-based process;axon guidance;biological adhesion;biological regulation;cell adhesion;cell differentiation;cell maturation;cell surface receptor linked signaling pathway;cellular component assembly;cellular component organization;cellular component organization at cellular level;cellular component organization or bioge…	17	16	16	20.9	20.9	20.9	119.89	0	84.373	9817100000	130	0.660648	0.468729	0.531669	0.38586	O94887;O94887-3;O94887-2	FERM, RhoGEF and pleckstrin domain-containing protein 2	FARP2
28.1437	28.234	28.7162	28.8663	28.5738	28.6544	28.0161				15	15	15	39.9	39.9	39.9	54.862	0	155.85	18362000000	233	0.101967	0.89939	-0.0752802	-0.0593262	O94888	UBX domain-containing protein 7	UBXN7
29.3367	29.2462	29.0811	29.3107	29.199	28.7429	29.5523			biological regulation;cellular component organization;cellular component organization at cellular level;cellular component organization or biogenesis;cellular component organization or biogenesis at cellular level;cellular membrane organization;cellular process;cytoskeletal anchoring at nuclear membrane;cytoskeleton organization;maintenance of location;maintenance of location in cell;maintenance …	31	31	31	45.4	45.4	45.4	101.93	0	283.34	59371000000	616	0.143171	0.884905	-0.0789445	-0.0653814	O94901-9;O94901-8;O94901;O94901-6;O94901-5	SUN domain-containing protein 1	SUN1
30.5659	29.8791	30.7056	30.7898	30.5854	29.9639	30.6401				17	17	17	65.5	65.5	65.5	30.344	0	160.95	100240000000	500	0.106231	0.880852	-0.0886393	-0.0679226	O94903	Proline synthase co-transcribed bacterial homolog protein	PROSC
31.2557	30.932	31.0343	30.6793	31.2463	31.3335	31.0326			catabolic process;cellular catabolic process;cellular macromolecule catabolic process;cellular macromolecule metabolic process;cellular metabolic process;cellular process;ER-associated protein catabolic process;macromolecule catabolic process;macromolecule metabolic process;metabolic process;modification-dependent macromolecule catabolic process;modification-dependent protein catabolic process;pr…	29	29	23	80.8	80.8	72	37.839	0	323.31	248890000000	1086	0.673309	0.662522	0.228797	0.197235	O94905	Erlin-2	ERLIN2
32.4208	32.3923	32.2562	32.4246	32.2547	32.1279	32.0189			assembly of spliceosomal tri-snRNP;biological regulation;cellular component assembly;cellular component assembly at cellular level;cellular component organization;cellular component organization at cellular level;cellular component organization or biogenesis;cellular component organization or biogenesis at cellular level;cellular macromolecular complex assembly;cellular macromolecular complex sub…	71	71	71	70.2	70.2	70.2	106.92	0	323.31	364490000000	2172	1.64075	0.63847	-0.239661	-0.223169	O94906;O94906-2	Pre-mRNA-processing factor 6	PRPF6
28.931	28.5222	28.4647	28.6251	28.8097	28.6603	28.1118			biosynthetic process;cellular biosynthetic process;cellular macromolecule biosynthetic process;cellular macromolecule metabolic process;cellular metabolic process;cellular nitrogen compound metabolic process;cellular process;gene expression;macromolecule biosynthetic process;macromolecule metabolic process;metabolic process;mRNA 3'-end processing;mRNA cleavage;mRNA metabolic process;mRNA polyaden…	40	40	40	28.9	28.9	28.9	173.05	0	157.17	33624000000	308	0.196018	0.845173	-0.108454	-0.0891962	O94913	Pre-mRNA cleavage complex 2 protein Pcf11	PCF11
28.9669	28.5976	28.5895	28.5271	28.627	28.3605	28.1667			biological regulation;biosynthetic process;cellular biosynthetic process;cellular macromolecule biosynthetic process;cellular macromolecule metabolic process;cellular metabolic process;cellular nitrogen compound metabolic process;cellular process;macromolecule biosynthetic process;macromolecule metabolic process;metabolic process;nitrogen compound metabolic process;nucleic acid metabolic process;…	46	46	45	18.2	18.2	17.9	339.59	0	167.99	15709000000	250	0.854534	0.612081	-0.285529	-0.245557	O94915	Protein furry homolog-like	FRYL
26.9243	27.3894	26.9375	27.1761	27.4045	27.3493	27.0342			biological regulation;biosynthetic process;cellular biosynthetic process;cellular macromolecule biosynthetic process;cellular macromolecule metabolic process;cellular metabolic process;cellular nitrogen compound metabolic process;cellular process;cellular response to stimulus;cytokine production;establishment of localization;excretion;macromolecule biosynthetic process;macromolecule metabolic pro…	16	16	2	16.2	16.2	2.2	165.76	0	150.53	8484500000	106	0.418437	0.764327	0.155876	0.134084	O94916;O94916-2;O94916-5	Nuclear factor of activated T-cells 5	NFAT5
28.6949	27.7054	27.289	27.3723	28.0746	28.3079	28.2276				12	12	12	31.2	31.2	31.2	55.016	0	105.13	13793000000	176	0.511477	0.533578	0.437985	0.316003	O94919	Endonuclease domain-containing 1 protein	ENDOD1
27.1983	27.253	27.9347	28.0464	27.4202	27.7827	27.1192			amine metabolic process;aminoglycan biosynthetic process;aminoglycan metabolic process;biosynthetic process;carbohydrate biosynthetic process;carbohydrate metabolic process;cellular biosynthetic process;cellular macromolecule biosynthetic process;cellular macromolecule metabolic process;cellular metabolic process;cellular process;glycoprotein biosynthetic process;glycoprotein metabolic process;gl…	21	21	21	39.2	39.2	39.2	70.1	0	100.33	10501000000	129	0.214457	0.77192	-0.167364	-0.127946	O94923	D-glucuronyl C5-epimerase	GLCE
32.4368	32.3348	32.4326	32.4294	31.8264	32.2142	31.9019			amine biosynthetic process;amine catabolic process;amine metabolic process;behavior;behavioral interaction between organisms;biological regulation;biosynthetic process;carboxylic acid biosynthetic process;carboxylic acid catabolic process;carboxylic acid metabolic process;catabolic process;cell communication;cell-cell signaling;cellular amine metabolic process;cellular amino acid biosynthetic pro…	44	44	8	68.6	68.6	14.9	73.46	0	323.31	1066700000000	2448	2.04248	0.470045	-0.427584	-0.387486	O94925	Glutaminase kidney isoform, mitochondrial	GLS
29.9002	29.4319	29.8036	30.1673	29.8196	30.0581	29.3252			amine biosynthetic process;amine catabolic process;amine metabolic process;behavior;behavioral interaction between organisms;biological regulation;biosynthetic process;carboxylic acid biosynthetic process;carboxylic acid catabolic process;carboxylic acid metabolic process;catabolic process;cell communication;cell-cell signaling;cellular amine metabolic process;cellular amino acid biosynthetic pro…	42	6	6	68.1	8	8	65.459	0	323.31	83762000000	346	0.134076	0.871565	-0.0914987	-0.0729073	O94925-3	Glutaminase kidney isoform, mitochondrial	GLS
28.6924	28.486	28.6886	28.4457	27.7163	28.0804	28.2513			cell cycle phase;cell cycle process;cell division;cellular component assembly;cellular component assembly at cellular level;cellular component organization;cellular component organization at cellular level;cellular component organization or biogenesis;cellular component organization or biogenesis at cellular level;cellular process;centrosome organization;cytoskeleton organization;microtubule cyto…	17	17	17	32.2	32.2	32.2	71.682	0	58.841	11176000000	149	1.84227	0.394129	-0.562192	-0.487588	O94927	HAUS augmin-like complex subunit 5	HAUS5
27.7345	28.4902	28.0364	27.948	28.4984	28.4543	27.8265			catabolic process;cellular catabolic process;cellular macromolecule catabolic process;cellular macromolecule metabolic process;cellular metabolic process;cellular process;cellular protein metabolic process;macromolecule catabolic process;macromolecule metabolic process;macromolecule modification;metabolic process;modification-dependent macromolecule catabolic process;modification-dependent protei…	13	13	13	25.6	25.6	25.6	71.478	0	70.44	7731300000	84	0.333834	0.708419	0.207462	0.164449	O94952-1;O94952	F-box only protein 21	FBXO21
28.6173	28.1283	28.4844	28.5916	28.7993	28.6575	28.8253			biological regulation;catabolic process;cellular catabolic process;cellular macromolecule catabolic process;cellular macromolecule metabolic process;cellular metabolic process;cellular process;cellular protein metabolic process;cellular response to stimulus;cellular response to stress;ER-associated protein catabolic process;macromolecule catabolic process;macromolecule metabolic process;macromole…	36	36	0	35.5	35.5	0	151.92	0	170	21972000000	301	1.08813	0.587409	0.305299	0.267719	O94966-6;O94966-7;O94966-5	Ubiquitin carboxyl-terminal hydrolase 19	USP19
27.1215	26.7752	26.8178	27.2091	24.6421	26.8228	26.8908			developmental process;multicellular organismal development;multicellular organismal process	9	9	9	13.9	13.9	13.9	98.515	0	10.774	2372300000	15	0.638233	0.357904	-0.862298	-0.528687	O94967-2;O94967;O94967-3;O94967-4	WD repeat-containing protein 47	WDR47
31.3536	31.4226	31.586	31.6244	31.5825	31.7948	31.6326			antigen processing and presentation;antigen processing and presentation of exogenous antigen;antigen processing and presentation of exogenous peptide antigen;antigen processing and presentation of exogenous peptide antigen via MHC class II;antigen processing and presentation of peptide antigen;antigen processing and presentation of peptide antigen via MHC class II;antigen processing and presentat…	52	36	1	64.4	48.8	1.4	103.96	0	323.31	251360000000	1396	0.910394	0.718438	0.173291	0.158478	O94973	AP-2 complex subunit alpha-2	AP2A2
33.187	32.8383	32.8775	32.6683	32.686	32.5893	32.7537			antigen processing and presentation;antigen processing and presentation of exogenous antigen;antigen processing and presentation of exogenous peptide antigen;antigen processing and presentation of exogenous peptide antigen via MHC class II;antigen processing and presentation of peptide antigen;antigen processing and presentation of peptide antigen via MHC class I;antigen processing and presentati…	58	58	15	50.7	50.7	12.7	133.01	0	323.31	397990000000	1980	0.777164	0.666309	-0.216465	-0.190892	O94979;O94979-4;O94979-3;O94979-9;O94979-2;O94979-8;O94979-6;O94979-10;O94979-5	Protein transport protein Sec31A	SEC31A
31.3393	31.3044	31.2971	31.2824	31.6706	31.3743	31.4956			anatomical structure development;biological regulation;biosynthetic process;cellular biosynthetic process;cellular macromolecule biosynthetic process;cellular macromolecule metabolic process;cellular metabolic process;cellular nitrogen compound metabolic process;cellular process;developmental process;heart development;macromolecule biosynthetic process;macromolecule metabolic process;metabolic pr…	24	24	23	73	73	70.8	40.623	0	323.31	188750000000	1061	1.43655	0.666029	0.207715	0.19352	O94992	Protein HEXIM1	HEXIM1
26.0924	25.7524	25.7574	26.3813	26.9644	26.9326	27.0943			biological regulation;regulation of biological process;regulation of cell cycle;regulation of cell cycle process;regulation of cellular process;regulation of G1/S transition of mitotic cell cycle;regulation of interphase of mitotic cell cycle;regulation of mitotic cell cycle	15	15	15	23	23	23	101.4	0	25.632	2832600000	86	2.55057	0.175462	1.00123	0.845957	O95049;O95049-4;O95049-3;O95049-5	Tight junction protein ZO-3	TJP3
26.3245	26.3437	25.805	26.322	26.4835	27.0943	26.4394			cellular macromolecule metabolic process;cellular metabolic process;cellular nitrogen compound metabolic process;cellular process;macromolecule metabolic process;metabolic process;ncRNA metabolic process;ncRNA processing;nitrogen compound metabolic process;nucleic acid metabolic process;nucleobase-containing compound metabolic process;primary metabolic process;RNA metabolic process;RNA processing…	9	9	9	83.1	83.1	83.1	13.693	0	37.32	2585400000	34	0.998143	0.469349	0.473563	0.383326	O95059	Ribonuclease P protein subunit p14	RPP14
28.7998	28.4075	28.7437	28.1633	27.3114	28.2346	28.1689			anatomical structure development;biological regulation;cell cycle;cell cycle phase;cell cycle process;cell division;cellular component disassembly;cellular component disassembly at cellular level;cellular component organization;cellular component organization at cellular level;cellular component organization or biogenesis;cellular component organization or biogenesis at cellular level;cellular me…	15	15	14	43	43	43	45.281	0	144.87	13033000000	157	1.0155	0.397814	-0.623627	-0.477786	O95067	G2/mitotic-specific cyclin-B2	CCNB2
25.8866	27.7985	27.7797	27.7436	28.1606	28.0786	28.4601			biological regulation;cellular macromolecule metabolic process;cellular metabolic process;cellular process;cellular protein metabolic process;cellular response to chemical stimulus;cellular response to organic substance;cellular response to stimulus;cellular response to stress;cellular response to topologically incorrect protein;cellular response to unfolded protein;endoplasmic reticulum unfolded…	5	5	5	22.9	22.9	22.9	32.011	0	29.93	13330000000	142	0.79208	0.316863	0.930985	0.594193	O95070	Protein YIF1A	YIF1A
30.4562	30.5647	30.5044	30.6461	30.1252	30.1912	30.2724			biological regulation;catabolic process;cell proliferation;cellular catabolic process;cellular macromolecule catabolic process;cellular macromolecule metabolic process;cellular metabolic process;cellular nitrogen compound metabolic process;cellular process;cellular protein metabolic process;cellular response to stimulus;cellular response to stress;DNA metabolic process;DNA repair;intracellular re…	92	92	92	42	42	42	309.22	0	323.31	107440000000	1312	2.65583	0.517805	-0.346548	-0.326892	O95071-2;O95071	E3 ubiquitin-protein ligase UBR5	UBR5
28.4203	27.4427	27.4394	27.5341	27.6349	28.4507	28.0523				17	14	14	41	37.2	37.2	48.962	0	62.798	22246000000	165	0.429256	0.606789	0.336845	0.250669	O95081;O95081-2	Arf-GAP domain and FG repeat-containing protein 2	AGFG2
27.6401	27.301	27.7579	27.7055	27.013	26.1139	25.2185				9	9	9	28.2	28.2	28.2	43.001	0	42.968	12157000000	151	1.66849	0.0866789	-1.48598	-1.02469	O95084;O95084-2	Serine protease 23	PRSS23
28.6604	28.4394	28.8697	28.6511	28.6852	28.5318	28.5284				24	21	21	29.6	27.3	27.3	125.87	0	212.37	32567000000	371	0.264895	0.884683	-0.0733864	-0.0659585	O95104;O95104-2;O95104-3	Splicing factor, arginine/serine-rich 15	SCAF4
28.2718	28.1764	28.0667	28.17	28.2363	28.2265	28.1728			cellular metabolic process;cellular process;electron transport chain;generation of precursor metabolites and energy;metabolic process;mitochondrial electron transport, NADH to ubiquinone;oxidation-reduction process;respiratory electron transport chain;small molecule metabolic process	13	13	12	61.7	61.7	57.8	15.489	0	33.498	34630000000	200	0.326162	0.941384	0.0406362	0.0386185	O95139;O95139-2	NADH dehydrogenase [ubiquinone] 1 beta subcomplex subunit 6	NDUFB6
29.1608	29.4501	29.6259	29.5027	29.2851	29.4271	29.3757			anatomical structure formation involved in morphogenesis;anatomical structure morphogenesis;apoptosis;autophagy;biological regulation;blastocyst formation;blood coagulation;camera-type eye morphogenesis;catabolic process;cell death;cellular catabolic process;cellular component organization;cellular component organization at cellular level;cellular component organization or biogenesis;cellular com…	37	37	35	49.7	49.7	48.7	86.401	0	126.08	48373000000	468	0.237759	0.885653	-0.0722337	-0.064401	O95140	Mitofusin-2	MFN2
27.2033	27.3868	27.7396	27.0949	25.5289	26.5613	24.9498			cellular component assembly;cellular component assembly at cellular level;cellular component organization;cellular component organization at cellular level;cellular component organization or biogenesis;cellular component organization or biogenesis at cellular level;cellular macromolecular complex assembly;cellular macromolecular complex subunit organization;cellular macromolecule metabolic proces…	9	9	9	26.9	26.9	26.9	41.142	0	18.31	3781900000	50	1.94864	0.049125	-1.67612	-1.17351	O95149	Snurportin-1	SNUPN
29.345	29.3667	29.5033	29.2292	28.9136	29.6139	28.6961			biological regulation;catabolic process;cellular catabolic process;cellular macromolecule catabolic process;cellular macromolecule metabolic process;cellular metabolic process;cellular process;cellular protein metabolic process;induction of apoptosis;induction of apoptosis by extracellular signals;induction of apoptosis by granzyme;induction of programmed cell death;macromolecule catabolic proces…	36	36	36	40.8	40.8	40.8	133.27	0	213.57	25437000000	319	0.540783	0.628314	-0.286524	-0.230879	O95155-2;O95155;O95155-4;O95155-3	Ubiquitin conjugation factor E4 B	UBE4B
28.2422	27.7376	28.4852	28.1637	28.698	27.8798	27.7253			biological regulation;cellular process;establishment of localization;regulation of biological process;regulation of biosynthetic process;regulation of cellular biosynthetic process;regulation of cellular macromolecule biosynthetic process;regulation of cellular metabolic process;regulation of cellular process;regulation of gene expression;regulation of macromolecule biosynthetic process;regulatio…	10	10	10	32.9	32.9	32.9	34.114	0	61.519	60116000000	329	0.0632325	0.935119	-0.0561442	-0.0427741	O95159	Zinc finger protein-like 1	ZFPL1
31.648	31.7748	31.6815	31.6765	31.674	31.7566	31.6803			biological regulation;biosynthetic process;cellular biosynthetic process;cellular component assembly;cellular component organization;cellular component organization at cellular level;cellular component organization or biogenesis;cellular component organization or biogenesis at cellular level;cellular macromolecule metabolic process;cellular metabolic process;cellular nitrogen compound metabolic p…	68	68	68	55.6	55.6	55.6	150.25	0	323.31	146500000000	1344	0.0764071	0.98855	0.00845814	0.00813719	O95163	Elongator complex protein 1	IKBKAP
29.6439	28.9069	29.1156	29.5871	27.9988	28.5181	27.9316			autophagic vacuole assembly;autophagy;biological regulation;catabolic process;cell communication;cell-cell signaling;cellular catabolic process;cellular component assembly;cellular component assembly at cellular level;cellular component organization;cellular component organization at cellular level;cellular component organization or biogenesis;cellular component organization or biogenesis at cell…	8	7	5	41.9	41.9	17.1	13.918	0	17.159	54118000000	212	2.16125	0.135079	-1.16388	-0.921244	O95166	Gamma-aminobutyric acid receptor-associated protein	GABARAP
28.6917	28.5244	28.4164	28.6806	28.4658	28.3168	26.2262			cellular metabolic process;cellular process;electron transport chain;generation of precursor metabolites and energy;metabolic process;mitochondrial electron transport, NADH to ubiquinone;oxidation-reduction process;respiratory electron transport chain;small molecule metabolic process	4	4	4	63.1	63.1	63.1	9.2787	0	22.797	23676000000	104	0.706698	0.334933	-0.908658	-0.564405	O95167	NADH dehydrogenase [ubiquinone] 1 alpha subcomplex subunit 3	NDUFA3
31.2749	30.6875	30.8723	30.1309	30.6751	30.9764	31.065			cellular metabolic process;cellular process;electron transport chain;generation of precursor metabolites and energy;metabolic process;mitochondrial electron transport, NADH to ubiquinone;oxidation-reduction process;respiratory electron transport chain;response to chemical stimulus;response to oxidative stress;response to stimulus;response to stress;small molecule metabolic process	9	9	9	59.7	59.7	59.7	15.208	0	79.58	152820000000	495	0.217881	0.777217	0.1641	0.126429	O95168;O95168-2	NADH dehydrogenase [ubiquinone] 1 beta subcomplex subunit 4	NDUFB4
29.7516	28.4065	29.2058	29.3104	29.5915	29.9387	29.7297			cellular metabolic process;cellular process;electron transport chain;generation of precursor metabolites and energy;metabolic process;mitochondrial electron transport, NADH to ubiquinone;oxidation-reduction process;respiratory electron transport chain;small molecule metabolic process	8	8	8	59.4	59.4	59.4	18.479	0	90.501	60612000000	380	0.829368	0.431774	0.584736	0.435678	O95169-3;O95169;O95169-2	NADH dehydrogenase [ubiquinone] 1 beta subcomplex subunit 8, mitochondrial	NDUFB8
27.6576	27.958	28.0957	24.7874	27.6668	25.3178	26.5752			cellular metabolic process;cellular process;electron transport chain;generation of precursor metabolites and energy;metabolic process;mitochondrial electron transport, NADH to ubiquinone;oxidation-reduction process;respiratory electron transport chain;small molecule metabolic process	3	3	3	19	19	19	12.058	0	4.0671	22073000000	65	0.22019	0.560809	-0.604756	-0.289624	O95178	NADH dehydrogenase [ubiquinone] 1 beta subcomplex subunit 2, mitochondrial	NDUFB2
30.3548	29.8854	29.8454	29.9488	29.7576	30.6244	30.2077			cellular metabolic process;cellular process;electron transport chain;generation of precursor metabolites and energy;metabolic process;mitochondrial electron transport, NADH to ubiquinone;oxidation-reduction process;respiratory electron transport chain;small molecule metabolic process	16	16	16	87.6	87.6	87.6	12.551	0	148.72	170100000000	619	0.311498	0.736854	0.187942	0.150205	O95182	NADH dehydrogenase [ubiquinone] 1 alpha subcomplex subunit 7	NDUFA7
29.3503	31.0501	30.4658	30.8962	29.7435	30.099	27.8903			apoptosis;cell death;cellular component organization;cellular component organization at cellular level;cellular component organization or biogenesis;cellular component organization or biogenesis at cellular level;cellular process;death;endoplasmic reticulum organization;endoplasmic reticulum tubular network organization;establishment of localization;organelle organization;programmed cell death;tr…	7	7	3	11.3	11.3	3.7	100.82	0	108.56	103080000000	327	0.788647	0.26505	-1.19635	-0.691094	O95197-7;O95197-2;O95197;O95197-4	Reticulon-3	RTN3
32.9126	32.4669	32.614	32.5427	32.442	32.6116	32.5149			cellular component organization;cellular component organization at cellular level;cellular component organization or biogenesis;cellular component organization or biogenesis at cellular level;cellular membrane organization;cellular process;cristae formation;inner mitochondrial membrane organization;membrane organization;mitochondrial membrane organization;mitochondrion organization;organelle orga…	46	46	46	53.2	53.2	53.2	83.353	0	323.31	366840000000	1574	0.391839	0.828267	-0.111246	-0.0991003	O95202	LETM1 and EF-hand domain-containing protein 1, mitochondrial	LETM1
28.7458	28.622	28.6895	28.5112	28.7298	28.0869	28.4946			anatomical structure development;biological regulation;cell surface receptor linked signaling pathway;cellular component organization;cellular component organization or biogenesis;cellular membrane organization;cellular process;cellular response to stimulus;chordate embryonic development;developmental process;embryo development;embryo development ending in birth or egg hatching;embryonic organ de…	17	17	16	47.8	47.8	46.1	62.299	0	298.87	17361000000	254	0.557576	0.692377	-0.205	-0.175503	O95208-2;O95208;O95208-3	Epsin-2	EPN2
27.469	27.9258	27.7259	27.6966	27.7272	27.8189	27.7905			multicellular organismal process;muscle contraction;muscle system process;system process	13	13	13	45.5	45.5	45.5	39.007	0	118.67	14671000000	102	0.268817	0.882625	0.0745387	0.0669738	O95210	Starch-binding domain-containing protein 1	STBD1
26.0733	27.4199	27.2221	27.2061	27.5572	27.5656	28.0087			biological regulation;cellular macromolecule metabolic process;cellular metabolic process;cellular nitrogen compound metabolic process;cellular process;macromolecule metabolic process;metabolic process;mRNA metabolic process;mRNA processing;nitrogen compound metabolic process;nucleic acid metabolic process;nucleobase-containing compound metabolic process;primary metabolic process;regulation of bi…	11	11	11	30.3	30.3	30.3	36.318	0	35.289	22776000000	198	0.938977	0.356022	0.73014	0.527853	O95218-2;O95218	Zinc finger Ran-binding domain-containing protein 2	ZRANB2
28.692	28.6029	28.7265	28.5836	29.0131	28.4313	28.5198			cellular component organization;cellular component organization at cellular level;cellular component organization or biogenesis;cellular component organization or biogenesis at cellular level;cellular process;endocytic recycling;endosome transport;establishment of localization;establishment of localization in cell;establishment of protein localization;intracellular transport;organelle organizatio…	22	22	22	55.6	55.6	55.6	51.908	0	183.32	14553000000	191	0.00734974	0.994381	0.00346661	0.00299666	O95219;O95219-2	Sorting nexin-4	SNX4
26.3494	27.3538	26.6824	27.0709	26.2754	27.4823	27.467			biological regulation;cell cycle;cell cycle checkpoint;cell cycle process;cell division;cellular component organization;cellular component organization at cellular level;cellular component organization or biogenesis;cellular component organization or biogenesis at cellular level;cellular process;cellular response to stimulus;chromosome organization;chromosome segregation;establishment of localiza…	9	9	9	46.6	46.6	46.6	31.293	0	40.418	9248100000	56	0.193805	0.741235	0.21078	0.148042	O95229;O95229-2	ZW10 interactor	ZWINT
31.1954	31.3215	31.0361	31.0216	30.9741	31.1419	30.9327			cellular component assembly;cellular component assembly at cellular level;cellular component organization;cellular component organization at cellular level;cellular component organization or biogenesis;cellular component organization or biogenesis at cellular level;cellular macromolecular complex assembly;cellular macromolecular complex subunit organization;cellular macromolecule metabolic proces…	25	25	25	47.2	47.2	47.2	51.466	0	323.31	246860000000	1051	0.588914	0.793558	-0.127416	-0.115857	O95232	Luc7-like protein 3	LUC7L3
29.2239	29.2742	29.1791	29.3021	28.9959	28.7893	28.6935			cell cycle;cell cycle cytokinesis;cell cycle process;cellular component movement;cellular component organization;cellular component organization at cellular level;cellular component organization or biogenesis;cellular component organization or biogenesis at cellular level;cellular process;cytokinesis;cytokinesis after mitosis;cytokinetic cell separation;cytokinetic process;cytoskeleton organizati…	37	37	37	49.7	49.7	49.7	100.28	0	217.2	33134000000	381	2.44128	0.469009	-0.418582	-0.387108	O95235;O95235-2	Kinesin-like protein KIF20A	KIF20A
30.7492	30.3372	30.4683	30.3469	30.2492	30.3644	30.3951			anterograde axon cargo transport;antigen processing and presentation;antigen processing and presentation of exogenous antigen;antigen processing and presentation of exogenous peptide antigen;antigen processing and presentation of exogenous peptide antigen via MHC class II;antigen processing and presentation of peptide antigen;antigen processing and presentation of peptide antigen via MHC class II…	60	60	37	51	51	31.1	139.88	0	323.31	119550000000	1090	0.527514	0.780211	-0.139165	-0.124307	O95239;O95239-2	Chromosome-associated kinesin KIF4A	KIF4A
30.6611	30.7885	30.6733	30.9088	30.5296	30.4547	30.2094			cellular component organization;cellular component organization or biogenesis;cellular process;endosome transport;ER to Golgi vesicle-mediated transport;establishment of localization;establishment of localization in cell;establishment of protein localization;Golgi vesicle transport;intracellular transport;intra-Golgi vesicle-mediated transport;membrane fusion;membrane organization;protein transpo…	17	17	17	69.6	69.6	69.6	28.612	0	260.87	98759000000	619	1.71356	0.519477	-0.359995	-0.325489	O95249;O95249-2	Golgi SNAP receptor complex member 1	GOSR1
29.1396	29.083	29.0526	28.5525	29.0929	28.8337	28.9677			biological regulation;biosynthetic process;cellular biosynthetic process;cellular component organization;cellular component organization at cellular level;cellular component organization or biogenesis;cellular component organization or biogenesis at cellular level;cellular macromolecule biosynthetic process;cellular macromolecule metabolic process;cellular metabolic process;cellular nitrogen comp…	21	21	20	40.4	40.4	38.6	70.642	0	143.91	28499000000	269	0.0152318	0.989437	0.00784175	0.00668707	O95251;O95251-4;O95251-2;O95251-5;O95251-3	Histone acetyltransferase KAT7	KAT7
30.2281	29.7268	30.5913	30.1109	30.0509	29.6873	30.1092			cellular macromolecule metabolic process;cellular metabolic process;cellular process;cellular protein metabolic process;macromolecule metabolic process;macromolecule modification;metabolic process;primary metabolic process;protein arginylation;protein metabolic process;protein modification process	24	24	4	54.4	54.4	8.5	59.031	0	251.72	42525000000	245	0.390055	0.6939	-0.215139	-0.17379	O95260-2	Arginyl-tRNA--protein transferase 1	ATE1
31.7453	31.3383	31.3775	31.1292	31.1551	31.1976	31.135			activation of signaling protein activity involved in unfolded protein response;biological regulation;biosynthetic process;calcium ion homeostasis;cation homeostasis;cellular biosynthetic process;cellular calcium ion homeostasis;cellular cation homeostasis;cellular chemical homeostasis;cellular component organization;cellular component organization at cellular level;cellular component organization…	19	18	18	68.7	68.7	68.7	27.228	0	176.12	242940000000	912	0.736301	0.654016	-0.235013	-0.203946	O95292	Vesicle-associated membrane protein-associated protein B/C	VAPB
28.8838	29.1495	29.0874	28.8926	28.4534	28.8282	28.224			anterograde axon cargo transport;anterograde synaptic vesicle transport;axon cargo transport;biological regulation;cell projection organization;cellular component movement;cellular component organization;cellular component organization at cellular level;cellular component organization or biogenesis;cellular component organization or biogenesis at cellular level;cellular membrane fusion;cellular m…	8	8	8	78.7	78.7	78.7	14.874	0	234.67	33559000000	250	1.51662	0.438886	-0.501464	-0.429448	O95295	SNARE-associated protein Snapin	SNAPIN
29.1948	29.1268	29.0068	28.8777	29.1005	29.0179	28.931			biological regulation;cell communication;cell surface receptor linked signaling pathway;cell-cell signaling;cellular process;cellular response to stimulus;enzyme linked receptor protein signaling pathway;regulation of biological process;regulation of cellular process;response to stimulus;signal transduction;signaling;transmembrane receptor protein tyrosine kinase signaling pathway	10	10	6	32.8	32.8	23.5	28.981	0	103.18	54813000000	339	0.143163	0.951469	-0.0350644	-0.032106	O95297-2;O95297;O95297-4	Myelin protein zero-like protein 1	MPZL1
30.4846	29.9424	29.8502	29.8763	29.8646	29.8532	30.0863			cellular metabolic process;cellular process;electron transport chain;generation of precursor metabolites and energy;metabolic process;mitochondrial electron transport, NADH to ubiquinone;oxidation-reduction process;respiratory electron transport chain;small molecule metabolic process	14	14	14	78.2	78.2	78.2	14.187	0	22.213	89159000000	405	0.217564	0.8472	-0.103683	-0.087239	O95298;E9PQ53;O95298-2;O95298-3	NADH dehydrogenase [ubiquinone] 1 subunit C2;NADH dehydrogenase [ubiquinone] 1 subunit C2, isoform 2	NDUFC2;NDUFC2-KCTD14
31.3605	31.2201	31.0783	30.9746	31.1184	31.2261	31.1718			cellular metabolic process;cellular process;electron transport chain;generation of precursor metabolites and energy;metabolic process;mitochondrial electron transport, NADH to ubiquinone;oxidation-reduction process;respiratory electron transport chain;response to chemical stimulus;response to drug;response to stimulus;small molecule metabolic process	26	26	26	66.2	66.2	66.2	40.75	0	323.31	227860000000	1040	0.0462839	0.984107	0.0137431	0.0124615	O95299;O95299-2	NADH dehydrogenase [ubiquinone] 1 alpha subcomplex subunit 10, mitochondrial	NDUFA10
29.9116	29.8418	30.223	30.1744	29.8596	29.1089	29.6019			cellular macromolecule metabolic process;cellular metabolic process;cellular process;cellular protein metabolic process;chaperone-mediated protein folding;macromolecule metabolic process;macromolecule modification;metabolic process;peptidyl-amino acid modification;peptidyl-proline modification;primary metabolic process;protein folding;protein metabolic process;protein modification process;protein…	20	20	20	35.1	35.1	35.1	63.083	0	154.76	111270000000	567	1.20249	0.440955	-0.514217	-0.423029	O95302;O95302-3;O95302-2	Peptidyl-prolyl cis-trans isomerase FKBP9	FKBP9
32.5521	32.5151	32.5191	32.5517	32.5076	32.2947	32.2428			alcohol catabolic process;alcohol metabolic process;carbohydrate catabolic process;carbohydrate metabolic process;catabolic process;cellular carbohydrate catabolic process;cellular carbohydrate metabolic process;cellular metabolic process;cellular nitrogen compound metabolic process;cellular process;coenzyme metabolic process;cofactor metabolic process;glucose catabolic process;glucose metabolic …	15	15	15	91.1	91.1	91.1	27.547	0	323.31	330680000000	934	1.37129	0.69299	-0.186151	-0.174165	O95336	6-phosphogluconolactonase	PGLS
31.9441	31.6946	31.7961	31.7231	31.859	31.6905	31.8486			3'-phosphoadenosine 5'-phosphosulfate biosynthetic process;3'-phosphoadenosine 5'-phosphosulfate metabolic process;amine metabolic process;aminoglycan metabolic process;anatomical structure development;biological regulation;biosynthetic process;blood coagulation;bone development;carbohydrate metabolic process;cellular biosynthetic process;cellular metabolic process;cellular nitrogen compound bios…	38	38	35	59.8	59.8	55.2	69.5	0	323.31	177810000000	1086	0.0425277	0.986775	0.00988817	0.00915372	O95340;O95340-2	Bifunctional 3-phosphoadenosine 5-phosphosulfate synthase 2;Sulfate adenylyltransferase;Adenylyl-sulfate kinase	PAPSS2
33.1935	32.9153	32.8361	32.7949	32.6105	32.6915	32.9114			cell cycle;cell cycle process;cell division;cellular component organization;cellular component organization at cellular level;cellular component organization or biogenesis;cellular component organization or biogenesis at cellular level;cellular macromolecular complex subunit organization;cellular macromolecule metabolic process;cellular metabolic process;cellular nitrogen compound metabolic proce…	94	94	93	68.1	68.1	67.5	135.65	0	323.31	474590000000	2681	0.720847	0.693077	-0.197128	-0.174433	O95347;O95347-2	Structural maintenance of chromosomes protein 2	SMC2
28.9346	29.2388	29.6323	29.5254	29.2668	29.2788	29.116			adult behavior;adult locomotory behavior;adult walking behavior;amine metabolic process;anatomical structure development;anatomical structure morphogenesis;autophagy;axonogenesis;behavior;biological regulation;carboxylic acid metabolic process;cardiac cell development;cardiac muscle cell development;catabolic process;cell communication;cell development;cell part morphogenesis;cell projection morp…	26	26	26	47.8	47.8	47.8	77.959	0	137.91	28920000000	316	0.235613	0.835368	-0.112196	-0.0942514	O95352;O95352-3;O95352-2	Ubiquitin-like modifier-activating enzyme ATG7	ATG7
30.6504	30.6675	30.6885	30.645	30.8981	31.0467	30.6388			anatomical structure development;astral microtubule organization;biological regulation;cell differentiation;cell proliferation;cellular component organization;cellular component organization at cellular level;cellular component organization or biogenesis;cellular component organization or biogenesis at cellular level;cellular developmental process;cellular localization;cellular process;cerebral c…	45	41	41	16.2	15.6	15.6	301.05	0	323.31	86747000000	719	0.978051	0.683023	0.198361	0.180261	O95359-3;O95359;O95359-2;O95359-6;O95359-1;O95359-5	Transforming acidic coiled-coil-containing protein 2	TACC2
31.7745	31.9815	32.1383	32.1637	32.2484	31.9786	31.7252			biological regulation;cellular component organization;cellular component organization at cellular level;cellular component organization or biogenesis;cellular component organization or biogenesis at cellular level;cellular macromolecule metabolic process;cellular metabolic process;cellular process;cellular protein metabolic process;chromatin modification;chromatin organization;chromosome organiza…	40	40	40	68.4	68.4	68.4	63.954	0	323.31	208270000000	1064	0.0650837	0.962588	-0.0304429	-0.0261323	O95361;O95361-2	Tripartite motif-containing protein 16	TRIM16
26.3945	27.4465	26.5409	27.9018	27.352	29.3168	27.4943			amine metabolic process;amino acid activation;carboxylic acid metabolic process;cellular amine metabolic process;cellular amino acid metabolic process;cellular ketone metabolic process;cellular macromolecule metabolic process;cellular metabolic process;cellular nitrogen compound metabolic process;cellular process;gene expression;macromolecule metabolic process;metabolic process;ncRNA metabolic pr…	19	19	19	42.4	42.4	42.4	52.356	0	29.221	17495000000	171	0.681755	0.323144	0.983464	0.585181	O95363	Phenylalanine--tRNA ligase, mitochondrial	FARS2
29.0095	28.8935	29.3021	28.6369	28.7943	28.8602	29.0048			carboxylic acid metabolic process;cellular ketone metabolic process;cellular lipid metabolic process;cellular metabolic process;cellular process;fatty acid metabolic process;lipid metabolic process;metabolic process;monocarboxylic acid metabolic process;organic acid metabolic process;oxoacid metabolic process;primary metabolic process;small molecule metabolic process	13	13	13	78.8	78.8	78.8	24.737	0	53.456	56367000000	303	0.165281	0.889361	-0.0740712	-0.0632382	O95372	Acyl-protein thioesterase 2	LYPLA2
34.0039	34.1904	34.1976	34.2605	34.064	33.9191	34.2932			biological regulation;cellular process;cellular response to stimulus;defense response;establishment of localization;establishment of localization in cell;establishment of protein localization;immune response;immune system process;innate immune response;intracellular protein transport;intracellular transport;nuclear import;nuclear transport;nucleocytoplasmic transport;protein import;protein import…	55	55	54	58.1	58.1	57.1	119.52	0	323.31	733700000000	2295	0.25577	0.888118	-0.070967	-0.0638066	O95373	Importin-7	IPO7
27.9212	28.7327	28.8104	28.6184	28.4277	28.2351	28.7958			cell growth;cell proliferation;cellular macromolecule metabolic process;cellular metabolic process;cellular process;cellular protein metabolic process;developmental cell growth;developmental growth;developmental process;growth;hemopoietic stem cell proliferation;macromolecule metabolic process;macromolecule modification;metabolic process;multicellular organismal development;multicellular organism…	14	14	14	33.9	33.9	33.9	57.818	0	177.9	12527000000	141	0.0429254	0.961376	-0.0345062	-0.0270105	O95376	E3 ubiquitin-protein ligase ARIH2	ARIH2
27.7149	28.2148	28.0946	28.3419	27.6856	27.6903	28.0126			alternative nuclear mRNA splicing, via spliceosome;cellular component assembly;cellular component assembly at cellular level;cellular component organization;cellular component organization at cellular level;cellular component organization or biogenesis;cellular component organization or biogenesis at cellular level;cellular macromolecular complex assembly;cellular macromolecular complex subunit o…	20	20	20	40.1	40.1	40.1	68.386	0	91.725	11840000000	130	0.771567	0.609283	-0.2954	-0.249503	O95391	Pre-mRNA-splicing factor SLU7	SLU7
30.4327	30.7541	30.5468	30.5856	30.6288	30.6974	30.6202			alcohol biosynthetic process;alcohol metabolic process;amino sugar biosynthetic process;amino sugar metabolic process;anatomical structure development;biosynthetic process;carbohydrate biosynthetic process;carbohydrate metabolic process;cellular biosynthetic process;cellular carbohydrate biosynthetic process;cellular carbohydrate metabolic process;cellular macromolecule metabolic process;cellular…	27	27	27	60	60	60	59.851	0	165.45	86016000000	659	0.361337	0.887965	0.0689866	0.0637962	O95394;O95394-3;O95394-4	Phosphoacetylglucosamine mutase	PGM3
27.9098	27.2854	26.1704	27.6248	27.8129	28.1083	27.6087			anatomical structure morphogenesis;carbohydrate metabolic process;cellular carbohydrate metabolic process;cellular macromolecule metabolic process;cellular metabolic process;cellular process;cellular protein metabolic process;developmental process;digestive system process;glycosylation;immune system process;immunoglobulin production;immunoglobulin production in mucosal tissue;immunoglobulin produ…	16	16	16	35.4	35.4	35.4	50.863	0	35.137	15459000000	178	0.588195	0.457716	0.595695	0.406077	O95395	Beta-1,3-galactosyl-O-glycosyl-glycoprotein beta-1,6-N-acetylglucosaminyltransferase 3	GCNT3
28.7324	27.0626	27.764	28.2455	28.1941	28.0173	28.7128			aromatic compound biosynthetic process;biosynthetic process;cellular aromatic compound metabolic process;cellular biosynthetic process;cellular macromolecule metabolic process;cellular metabolic process;cellular nitrogen compound biosynthetic process;cellular nitrogen compound metabolic process;cellular process;cellular protein metabolic process;coenzyme biosynthetic process;coenzyme metabolic pr…	14	14	14	45.2	45.2	45.2	49.669	0	212.79	14977000000	175	0.328591	0.613448	0.356945	0.245143	O95396	Adenylyltransferase and sulfurtransferase MOCS3;Molybdopterin-synthase adenylyltransferase;Molybdopterin-synthase sulfurtransferase	MOCS3
29.1979	29.4842	29.4111	29.4613	29.2426	29.5148	29.1576			assembly of spliceosomal tri-snRNP;biological regulation;cellular component assembly;cellular component assembly at cellular level;cellular component organization;cellular component organization at cellular level;cellular component organization or biogenesis;cellular component organization or biogenesis at cellular level;cellular macromolecular complex assembly;cellular macromolecular complex sub…	17	17	17	50.4	50.4	50.4	37.646	0	153.99	55488000000	460	0.289982	0.869419	-0.083619	-0.0747409	O95400	CD2 antigen cytoplasmic tail-binding protein 2	CD2BP2
29.3679	29.5782	29.1856	29.5342	29.4177	29.4149	29.4057			anatomical structure development;biological regulation;cellular component organization;cellular component organization at cellular level;cellular component organization or biogenesis;cellular component organization or biogenesis at cellular level;cellular process;cytoskeleton organization;developmental process;muscle tissue development;organelle organization;positive regulation of biological proc…	70	70	1	40.9	40.9	1.1	244.52	0	323.31	48394000000	778	0.0116502	0.994464	-0.00368563	-0.00333333	O95425-4;O95425-2	Supervillin	SVIL
27.2483	26.3449	27.4049	27.1863	26.0049	26.139	27.1881			biological regulation;cell surface receptor linked signaling pathway;cellular component assembly;cellular component organization;cellular component organization or biogenesis;cellular localization;cellular macromolecule localization;cellular macromolecule metabolic process;cellular membrane organization;cellular metabolic process;cellular process;cellular protein localization;cellular protein met…	9	9	9	33.5	33.5	33.5	49.593	0	129.9	4617300000	63	0.673181	0.440615	-0.602077	-0.423649	O95429;O95429-2	BAG family molecular chaperone regulator 4	BAG4
33.5086	33.6441	33.7251	33.6154	33.4588	33.6044	33.6052			biological regulation;positive regulation of ATPase activity;positive regulation of catalytic activity;positive regulation of hydrolase activity;positive regulation of molecular function;regulation of ATPase activity;regulation of biological process;regulation of catabolic process;regulation of catalytic activity;regulation of cellular catabolic process;regulation of cellular metabolic process;re…	31	31	31	88.5	88.5	88.5	38.274	0	323.31	628930000000	1838	0.442944	0.890125	-0.0671644	-0.0629606	O95433;O95433-2	Activator of 90 kDa heat shock protein ATPase homolog 1	AHSA1
31.5401	31.3888	31.2935	31.5071	31.4317	31.6081	31.5728			catabolic process;cellular catabolic process;cellular macromolecule catabolic process;cellular macromolecule metabolic process;cellular metabolic process;cellular nitrogen compound metabolic process;cellular process;female gamete generation;gamete generation;gene expression;macromolecule catabolic process;macromolecule metabolic process;macromolecule modification;metabolic process;mRNA 3'-end pro…	40	40	40	52.6	52.6	52.6	66.574	0	323.31	191510000000	1081	0.603238	0.830251	0.105139	0.0972896	O95453-2;O95453;O95453-3;O95453-4	Poly(A)-specific ribonuclease PARN	PARN
30.2266	30.0579	30.2532	30.526	30.1858	30.6443	29.9311			cell proliferation;cell proliferation in external granule layer;cell proliferation in hindbrain;cellular component assembly;cellular component assembly at cellular level;cellular component organization;cellular component organization at cellular level;cellular component organization or biogenesis;cellular component organization or biogenesis at cellular level;cellular macromolecular complex assem…	17	17	17	53.6	53.6	53.6	30.288	0	100.66	53110000000	388	0.0196746	0.986326	-0.0121915	-0.0100853	O95456-2;O95456	Proteasome assembly chaperone 1	PSMG1
28.1672	27.4808	27.6649	28.1025	28.7422	28.804	28.4357			actin cytoskeleton organization;actin filament severing;actin filament-based process;biological regulation;cell migration;cell motility;cellular component movement;cellular component organization;cellular component organization at cellular level;cellular component organization or biogenesis;cellular component organization or biogenesis at cellular level;cellular process;cellular response to stimu…	35	29	29	33.1	29.5	29.5	122.41	0	56.616	17334000000	156	1.84334	0.27525	0.806782	0.661604	O95466-2;O95466;O95466-3	Formin-like protein 1	FMNL1
30.858	30.522	30.5917	30.5351	30.9205	30.7383	30.8278			ameboidal cell migration;anatomical structure development;anatomical structure morphogenesis;androgen metabolic process;biological regulation;biosynthetic process;carboxylic acid metabolic process;catabolic process;cell differentiation;cell migration;cell motility;cell surface receptor linked signaling pathway;cellular biosynthetic process;cellular catabolic process;cellular component movement;ce…	32	32	32	53.9	53.9	53.9	63.523	0	230.08	177710000000	870	0.97246	0.679564	0.202174	0.183317	O95470	Sphingosine-1-phosphate lyase 1	SGPL1
30.6174	30.8587	30.8792	30.8852	30.4222	30.8599	30.8343			cellular macromolecule metabolic process;cellular metabolic process;cellular nitrogen compound metabolic process;cellular process;macromolecule metabolic process;metabolic process;ncRNA metabolic process;ncRNA processing;nitrogen compound metabolic process;nucleic acid metabolic process;nucleobase-containing compound metabolic process;primary metabolic process;RNA metabolic process;RNA processing…	17	17	17	59.2	59.2	59.2	30.065	0	141.33	173580000000	812	0.308285	0.840778	-0.104617	-0.091682	O95478	Ribosome biogenesis protein NSA2 homolog	NSA2
27.7315	28.0018	28.3126	28.1437	27.9256	28.4007	27.8686			alcohol catabolic process;alcohol metabolic process;carbohydrate catabolic process;carbohydrate metabolic process;catabolic process;cellular carbohydrate catabolic process;cellular carbohydrate metabolic process;cellular metabolic process;cellular nitrogen compound metabolic process;cellular process;coenzyme metabolic process;cofactor metabolic process;glucose catabolic process;glucose metabolic …	28	28	28	38.6	38.6	38.6	88.892	0	85.683	23980000000	223	0.0295647	0.981041	0.0175967	0.014631	O95479	GDH/6PGL endoplasmic bifunctional protein;Glucose 1-dehydrogenase;6-phosphogluconolactonase	H6PD
30.0999	29.8823	30.2769	30.3649	30.1211	30.5806	30.2346			antigen processing and presentation;antigen processing and presentation of exogenous antigen;antigen processing and presentation of exogenous peptide antigen;antigen processing and presentation of exogenous peptide antigen via MHC class II;antigen processing and presentation of peptide antigen;antigen processing and presentation of peptide antigen via MHC class I;antigen processing and presentati…	31	28	28	32.9	31.4	31.4	119.75	0	205.24	56937000000	550	0.394292	0.764708	0.15612	0.133311	O95486	Protein transport protein Sec24A	SEC24A
30.3056	30.6183	30.7698	30.8593	30.5131	30.9887	30.4885			anatomical structure development;anatomical structure formation involved in morphogenesis;anatomical structure morphogenesis;antigen processing and presentation;antigen processing and presentation of exogenous antigen;antigen processing and presentation of exogenous peptide antigen;antigen processing and presentation of exogenous peptide antigen via MHC class II;antigen processing and presentatio…	35	35	32	35.3	35.3	33.9	133.63	0	266.72	88372000000	769	0.0438689	0.970449	0.0251443	0.0209876	O95487-2;O95487;O95487-3	Protein transport protein Sec24B	SEC24B
27.185	26.8391	26.9355	27.1595	27.1964	25.9388	25.5757			biological regulation;cell surface receptor linked signaling pathway;cellular macromolecule metabolic process;cellular metabolic process;cellular nitrogen compound metabolic process;cellular process;cellular response to stimulus;cellular response to stress;DNA metabolic process;DNA repair;double-strand break repair;macromolecule metabolic process;metabolic process;nitrogen compound metabolic proc…	11	11	11	36.2	36.2	36.2	44.338	0	70.082	13874000000	128	0.921974	0.338087	-0.792785	-0.557171	O95551-2;O95551;O95551-3	Tyrosyl-DNA phosphodiesterase 2	TDP2
28.6932	28.5697	28.2382	28.3885	28.1356	29.0532	27.8525			anion transport;carboxylic acid metabolic process;carboxylic acid transport;cellular ketone metabolic process;cellular metabolic process;cellular process;establishment of localization;establishment of localization in cell;intracellular transport;ion transport;metabolic process;mitochondrial pyruvate transport;mitochondrial transport;monocarboxylic acid metabolic process;monocarboxylic acid transp…	6	6	6	46.5	46.5	46.5	14.279	0	16.114	26706000000	122	0.145072	0.835009	-0.125325	-0.0945518	O95563	Mitochondrial pyruvate carrier 2	MPC2
30.0074	29.6898	29.9434	29.9979	29.6715	29.7717	29.8989			amine catabolic process;amine metabolic process;carboxylic acid catabolic process;carboxylic acid metabolic process;catabolic process;cellular amine metabolic process;cellular amino acid catabolic process;cellular amino acid metabolic process;cellular catabolic process;cellular ketone metabolic process;cellular metabolic process;cellular modified amino acid metabolic process;cellular nitrogen com…	14	14	14	75.6	75.6	75.6	27.873	0	259.6	114340000000	546	0.567934	0.792329	-0.128902	-0.116752	O95571	Persulfide dioxygenase ETHE1, mitochondrial	ETHE1
32.7384	32.9046	33.1999	33.0899	33.4924	33.4763	33.3675			acyl-CoA biosynthetic process;acyl-CoA metabolic process;acylglycerol biosynthetic process;acylglycerol metabolic process;anatomical structure development;biological regulation;biosynthetic process;brain development;carboxylic acid biosynthetic process;carboxylic acid metabolic process;cellular biosynthetic process;cellular component assembly;cellular component organization;cellular component org…	47	47	44	67.4	67.4	65.8	80.419	0	323.31	1079600000000	2991	1.85438	0.452402	0.46218	0.410872	O95573	Long-chain-fatty-acid--CoA ligase 3	ACSL3
31.6215	31.4594	31.5601	31.4794	31.4899	31.5096	31.5379			biological regulation;biosynthetic process;cellular biosynthetic process;cellular macromolecule biosynthetic process;cellular macromolecule metabolic process;cellular metabolic process;cellular nitrogen compound metabolic process;cellular process;gene expression;macromolecule biosynthetic process;macromolecule metabolic process;metabolic process;negative regulation of biological process;negative …	95	95	94	56.7	56.7	56.2	194.81	0	323.31	217930000000	2005	0.144985	0.977419	-0.0176264	-0.0168545	O95602	DNA-directed RNA polymerase I subunit RPA1	POLR1A
29.2659	28.4854	28.2748	28.8264	29.1121	28.6551	28.5553			biological regulation;biosynthetic process;cell cycle phase;cell cycle process;cellular biosynthetic process;cellular component organization;cellular component organization at cellular level;cellular component organization or biogenesis;cellular component organization or biogenesis at cellular level;cellular macromolecule biosynthetic process;cellular macromolecule metabolic process;cellular meta…	15	15	15	53.7	53.7	53.7	26.499	0	51.067	23800000000	182	0.0738922	0.925252	0.0610158	0.0471692	O95619	YEATS domain-containing protein 4	YEATS4
27.1199	26.5187	26.4839	26.5989	26.7004	27.3745	27.2633			biological regulation;biosynthetic process;cellular biosynthetic process;cellular macromolecule biosynthetic process;cellular macromolecule metabolic process;cellular metabolic process;cellular nitrogen compound metabolic process;cellular process;macromolecule biosynthetic process;macromolecule metabolic process;metabolic process;nitrogen compound metabolic process;nucleic acid metabolic process;…	12	12	12	13.9	13.9	13.9	119.38	0	68.749	6122700000	62	0.849933	0.504826	0.432401	0.346566	O95625	Zinc finger and BTB domain-containing protein 11	ZBTB11
27.4726	27.5986	27.8526	27.6601	27.5961	27.8099	26.7648			catabolic process;cellular catabolic process;cellular macromolecule catabolic process;cellular macromolecule metabolic process;cellular metabolic process;cellular nitrogen compound metabolic process;cellular process;cellular protein metabolic process;gene expression;macromolecule catabolic process;macromolecule metabolic process;macromolecule modification;metabolic process;mRNA 3'-end processing;…	14	14	14	30.4	30.4	30.4	70.338	0	79.65	6057800000	57	0.390255	0.660599	-0.255697	-0.199349	O95628-8;O95628-9;O95628-4;O95628-10;O95628-2;O95628-3;O95628;O95628-7;O95628-6;O95628-5	CCR4-NOT transcription complex subunit 4	CNOT4
30.2633	29.9717	29.8091	30.0387	29.705	30.3119	29.918			biological regulation;cell cycle cytokinesis;cell cycle process;cellular macromolecule metabolic process;cellular metabolic process;cellular process;cellular protein metabolic process;cellular response to stimulus;cytokinesis;cytokinesis after mitosis;intracellular protein kinase cascade;intracellular signal transduction;JAK-STAT cascade;macromolecule metabolic process;macromolecule modification;…	27	27	27	67	67	67	48.076	0	278.09	68539000000	533	0.0816658	0.945368	-0.0423899	-0.0357475	O95630;O95630-2	STAM-binding protein	STAMBP
27.3232	27.8583	27.5795	27.557	27.38	27.3365	27.1777			biological regulation;cellular macromolecule metabolic process;cellular metabolic process;cellular nitrogen compound metabolic process;cellular process;interaction with host;interspecies interaction between organisms;macromolecule metabolic process;metabolic process;modification by symbiont of host morphology or physiology;modification by virus of host mRNA processing;modification of morphology o…	13	13	13	61	61	61	30.255	0	126.49	30805000000	318	1.00201	0.609377	-0.28143	-0.246995	O95639;O95639-3;O95639-2	Cleavage and polyadenylation specificity factor subunit 4	CPSF4
28.4192	28.3258	27.7827	28.2918	28.1024	28.2367	27.8735				16	16	16	32.9	32.9	32.9	68.856	0	75.733	11291000000	120	0.288262	0.800285	-0.13402	-0.112495	O95671;O95671-2;O95671-3	N-acetylserotonin O-methyltransferase-like protein	ASMTL
29.6828	30.0902	29.9018	30.1435	30.4879	30.4312	29.467			acylglycerol biosynthetic process;acylglycerol metabolic process;biosynthetic process;CDP-diacylglycerol biosynthetic process;CDP-diacylglycerol metabolic process;cellular biosynthetic process;cellular lipid metabolic process;cellular metabolic process;cellular process;diacylglycerol biosynthetic process;diacylglycerol metabolic process;glycerol ether biosynthetic process;glycerol ether metabolic…	11	11	10	29	29	25.6	51.417	0	160.72	79578000000	338	0.228494	0.764743	0.17413	0.133595	O95674	Phosphatidate cytidylyltransferase 2	CDS2
26.4606	26.5544	26.3761	26.5375	26.271	26.0961	25.6954			biological regulation;cell cycle;cell cycle process;cellular component organization;cellular component organization at cellular level;cellular component organization or biogenesis;cellular component organization or biogenesis at cellular level;cellular macromolecule metabolic process;cellular metabolic process;cellular process;cellular protein metabolic process;cytoskeleton organization;G2/M tran…	13	13	13	45.6	45.6	45.6	40.907	0	238.04	7261300000	62	1.55376	0.461315	-0.461303	-0.400957	O95684-2;O95684	FGFR1 oncogene partner	FGFR1OP
25.822	26.0245	26.0579	25.9516	26.7546	25.9614	25.7958			biological regulation;carbohydrate metabolic process;cellular carbohydrate metabolic process;cellular glucan metabolic process;cellular macromolecule metabolic process;cellular metabolic process;cellular polysaccharide metabolic process;cellular process;energy derivation by oxidation of organic compounds;energy reserve metabolic process;generation of precursor metabolites and energy;glucan metabo…	3	3	3	15.4	15.4	15.4	32.559	0	8.7751	882410000	13	0.342106	0.708341	0.206621	0.164617	O95685	Protein phosphatase 1 regulatory subunit 3D	PPP1R3D
26.2323	26.3883	26.1267	25.9478	25.6438	25.7979	25.9509			cellular component organization;cellular component organization at cellular level;cellular component organization or biogenesis;cellular component organization or biogenesis at cellular level;cellular macromolecule metabolic process;cellular metabolic process;cellular process;cellular protein metabolic process;chromatin modification;chromatin organization;chromosome organization;covalent chromati…	18	18	17	14.2	14.2	13.6	133.24	0	9.4306	4411200000	70	1.4437	0.513274	-0.376256	-0.332319	O95696-2;O95696	Bromodomain-containing protein 1	BRD1
28.7761	28.4948	28.5636	28.8735	28.4364	28.5458	28.2775			cellular macromolecule metabolic process;cellular metabolic process;cellular nitrogen compound metabolic process;cellular process;macromolecule metabolic process;metabolic process;mRNA cleavage;mRNA metabolic process;mRNA processing;ncRNA metabolic process;ncRNA processing;nitrogen compound metabolic process;nucleic acid metabolic process;nucleic acid phosphodiester bond hydrolysis;nucleobase-con…	7	7	7	38.6	38.6	38.6	25.424	0	20.903	26453000000	217	1.0363	0.629649	-0.257119	-0.22884	O95707	Ribonuclease P protein subunit p29	POP4
29.2405	29.4063	29.1487	29.9077	28.4963	29.1294	28.4397			biological regulation;cellular macromolecule metabolic process;cellular metabolic process;cellular nitrogen compound metabolic process;cellular process;cellular protein metabolic process;cellular response to stimulus;cellular response to stress;DNA metabolic process;DNA repair;establishment of localization;establishment of localization in cell;establishment of protein localization;gamete generati…	75	75	75	19.8	19.8	19.8	527.22	0	235.88	43935000000	401	1.37128	0.327698	-0.737353	-0.579409	O95714	E3 ubiquitin-protein ligase HERC2	HERC2
28.448	28.8121	28.4725	28.1324	27.7303	27.9553	28.4405			biological regulation;cellular macromolecule metabolic process;cellular metabolic process;cellular process;cellular protein metabolic process;cellular response to stimulus;establishment of localization;establishment of localization in cell;establishment of protein localization;exocytosis;intracellular protein transport;intracellular signal transduction;intracellular transport;macromolecule metabo…	10	8	7	44.3	40.6	37	24.267	0	41.769	62244000000	141	0.86092	0.507948	-0.424217	-0.342032	O95716	Ras-related protein Rab-3D	RAB3D
28.9752	28.7043	28.6145	28.767	29.3259	28.7158	29.0827			autophagic vacuole fusion;cellular component assembly;cellular component assembly at cellular level;cellular component organization;cellular component organization at cellular level;cellular component organization or biogenesis;cellular component organization or biogenesis at cellular level;cellular macromolecular complex assembly;cellular macromolecular complex subunit organization;cellular memb…	15	15	15	62.4	62.4	62.4	28.97	0	137.1	23249000000	188	0.761719	0.623905	0.276199	0.235283	O95721	Synaptosomal-associated protein 29	SNAP29
31.2122	30.739	30.9538	30.8307	31.3113	30.8658	30.9684			activation of protein kinase activity;biological regulation;cellular hypotonic response;cellular macromolecule metabolic process;cellular metabolic process;cellular process;cellular protein metabolic process;cellular response to abiotic stimulus;cellular response to osmotic stress;cellular response to stimulus;cellular response to stress;hypotonic response;intracellular protein kinase cascade;int…	28	28	22	50.1	50.1	41.9	58.022	0	301.35	88209000000	620	0.283993	0.829669	0.114586	0.0982985	O95747	Serine/threonine-protein kinase OSR1	OXSR1
28.1181	27.7165	27.9791	27.9901	28.2423	28.2611	28.1252			alcohol biosynthetic process;alcohol metabolic process;biosynthetic process;cellular biosynthetic process;cellular lipid metabolic process;cellular metabolic process;cellular process;cholesterol biosynthetic process;cholesterol metabolic process;farnesyl diphosphate biosynthetic process;farnesyl diphosphate metabolic process;geranyl diphosphate biosynthetic process;geranyl diphosphate metabolic p…	10	10	10	40	40	40	34.87	0	21.125	12614000000	98	1.23272	0.62506	0.258564	0.233807	O95749;O95749-2	Geranylgeranyl pyrophosphate synthase	GGPS1
30.6704	30.7271	30.4779	30.3716	30.7494	30.9061	30.5163			cellular macromolecule metabolic process;cellular metabolic process;cellular process;cellular protein metabolic process;macromolecule metabolic process;metabolic process;primary metabolic process;protein folding;protein metabolic process;response to chemical stimulus;response to organic substance;response to stimulus;response to stress;response to topologically incorrect protein;response to unfol…	53	46	46	70	61.9	61.9	94.511	0	323.31	101770000000	977	0.541231	0.750272	0.162158	0.142707	O95757	Heat shock 70 kDa protein 4L	HSPA4L
31.2241	31.3247	31.494	31.2794	31.5241	31.1162	30.7715			anatomical structure morphogenesis;biological regulation;cell maturation;cellular developmental process;cellular macromolecule metabolic process;cellular metabolic process;cellular nitrogen compound metabolic process;cellular process;developmental maturation;developmental process;erythrocyte maturation;macromolecule metabolic process;metabolic process;mRNA metabolic process;mRNA processing;negati…	22	18	18	62.9	57.1	57.1	59.689	0	323.31	270240000000	880	0.436393	0.711928	-0.193318	-0.161828	O95758;O95758-5;O95758-1;O95758-6;O95758-4;O95758-2;O95758-7	Polypyrimidine tract-binding protein 3	PTBP3
27.7676	27.8875	27.7712	27.5961	28.1418	27.2635	27.9029			biological regulation;blood circulation;circulatory system process;multicellular organismal process;positive regulation of biological process;positive regulation of cell proliferation;positive regulation of cellular process;regulation of biological process;regulation of cell proliferation;regulation of cellular process;system process	22	22	21	23.9	23.9	22.9	130.83	0	42.861	7429500000	119	0.020232	0.983855	0.0138343	0.0112421	O95759;O95759-2	TBC1 domain family member 8	TBC1D8
26.1737	26.7336	26.8673	26.4002	26.4559	26.2609	27.0752				5	5	2	22	22	7	25.817	0	34.381	5531400000	66	0.0683607	0.935369	0.0536189	0.0419738	O95772-2	MLN64 N-terminal domain homolog	STARD3NL
[truncated: 5,033 more rows]

## Sheet: A549 + HCV NS5B time course
LFQ intensity A549_NS5Bwt_6d_1	LFQ intensity A549_NS5Bwt_6d_2	LFQ intensity A549_NS5Bwt_6d_3	LFQ intensity A549_NS5Bwt_6d_4	LFQ intensity A549_NS5Bwt_12d_1	LFQ intensity A549_NS5Bwt_12d_2	LFQ intensity A549_NS5Bwt_12d_3	LFQ intensity A549_NS5Bwt_12d_4	LFQ intensity A549_NS5Bwt_18d_1	LFQ intensity A549_NS5Bwt_18d_2	LFQ intensity A549_NS5Bwt_18d_3	LFQ intensity A549_NS5Bwt_18d_4	LFQ intensity A549_NS5Bwt_24d_1	LFQ intensity A549_NS5Bwt_24d_2	LFQ intensity A549_NS5Bwt_24d_3	LFQ intensity A549_NS5Bwt_24d_4	LFQ intensity A549_NS5Bmut_6d_1	LFQ intensity A549_NS5Bmut_6d_2	LFQ intensity A549_NS5Bmut_6d_3	LFQ intensity A549_NS5Bmut_6d_4	LFQ intensity A549_NS5Bmut_12d_1	LFQ intensity A549_NS5Bmut_12d_2	LFQ intensity A549_NS5Bmut_12d_3	LFQ intensity A549_NS5Bmut_12d_4	LFQ intensity A549_NS5Bmut_18d_1	LFQ intensity A549_NS5Bmut_18d_2	LFQ intensity A549_NS5Bmut_18d_3	LFQ intensity A549_NS5Bmut_18d_4	LFQ intensity A549_NS5Bmut_24d_1	LFQ intensity A549_NS5Bmut_24d_2	LFQ intensity A549_NS5Bmut_24d_3	LFQ intensity A549_NS5Bmut_24d_4	Student's T-test Significant LFQ intensity A549_NS5Bwt_6d_LFQ intensity A549_NS5Bmut_6d	Student's T-test Significant LFQ intensity A549_NS5Bwt_12d_LFQ intensity A549_NS5Bmut_12d	Student's T-test Significant LFQ intensity A549_NS5Bwt_18d_LFQ intensity A549_NS5Bmut_18d	Student's T-test Significant LFQ intensity A549_NS5Bwt_24d_LFQ intensity A549_NS5Bmut_24d	GOBP name	Peptides	Razor + unique peptides	Unique peptides	Sequence coverage [%]	Unique + razor sequence coverage [%]	Unique sequence coverage [%]	Mol. weight [kDa]	Q-value	Score	Intensity	MS/MS count	-Log Student's T-test p-value LFQ intensity A549_NS5Bwt_6d_LFQ intensity A549_NS5Bmut_6d	Student's T-test q-value LFQ intensity A549_NS5Bwt_6d_LFQ intensity A549_NS5Bmut_6d
[truncated: 5,741 more rows]
[truncated: 17 more columns]

[truncated: 2 more sheets: A549 + IFN-a, HEK-FlpIn-MAVS + Dox]
